# Supplementary material for: Coupling culturomics and metagenomics sequencing to characterize the gut microbiome of patients with cancer treated with immune checkpoint inhibitors
Source: Gut Pathog. 2025 Apr 11;17:21. doi: 10.1186/s13099-025-00694-4 (PMC11992761; doi:10.1186/s13099-025-00694-4)
Supplement: Supplementary file 2 — Supplementary Material 2. [file 13099_2025_694_MOESM2_ESM.xlsx]

## Sheet: TableS1
Table S1. Culturomics results
New Species are in bold
				HV							Cancer - NSCLC													Cancer - Melanoma
Species	Phylum	Family	Genus	HV 1	HV 2	HV 3	HV 4	HV 5	HV 6	HV 7	NSCLC1	NSCLC2	NSCLC3	NSCLC4	NSCLC5	NSCLC6	NSCLC7	NSCLC8	NSCLC9	NSCLC10	NSCLC11	NSCL12	NSCLC13	Mel 1	Mel 2	Mel 3	Mel 4	Mel 5	Mel 6	Mel 7	Mel 8	Mel 9
Acidaminococcus intestini	Firmicutes	Acidaminococcaceae	Acidaminococcus	0	0	0	0	0	0	0	0	0	0	0	0	0	0	0	1	0	0	0	0	0	0	0	0	0	0	0	0	0
Actinomyces europaeus	Actinobacteria	Actinomycetaceae	Actinomyces	0	0	0	0	0	1	0	0	0	0	0	0	0	0	0	0	0	0	0	0	0	0	0	0	0	0	0	0	0
Actinomyces oris	Actinobacteria	Actinomycetaceae	Actinomyces	0	0	1	1	1	0	0	0	0	0	0	0	0	0	0	0	0	0	0	0	0	0	0	0	0	0	1	0	0
Adlercreutzia equolifaciens	Actinobacteria	Eggerthellaceae	Adlercreutzia	1	0	0	0	0	0	0	0	0	0	0	0	0	0	0	0	0	0	0	0	0	0	0	0	0	0	0	0	0
Actinomyces urogenitalis	Actinobacteria	Actinomycetaceae	Actinomyces	0	0	0	0	0	0	0	0	0	0	0	0	1	0	0	0	0	0	0	0	0	0	0	0	0	0	0	0	0
Alistipes finegoldii	Bacteroidetes	Rikenellaceae	Alistipes	1	0	0	1	0	0	0	0	1	0	0	0	0	0	0	0	0	0	0	0	0	0	0	0	0	0	0	0	0
Alistipes indistinctus	Bacteroidetes	Rikenellaceae	Alistipes	0	0	0	0	0	0	0	0	0	0	0	0	0	0	0	0	0	1	0	0	0	0	0	0	0	0	0	0	0
Alistipes montrealensis	Bacteroidetes	Rikenellaceae	Alistipes	0	0	0	0	0	0	0	0	0	0	0	0	0	0	0	0	0	0	0	0	1	0	0	0	0	0	0	0	0
Alistipes onderdonkii	Bacteroidetes	Rikenellaceae	Alistipes	1	1	1	1	1	1	1	1	1	1	0	1	0	1	0	0	0	1	1	1	1	1	1	0	0	0	0	0	0
Alistipes putredinis	Bacteroidetes	Rikenellaceae	Alistipes	0	0	0	0	0	0	0	1	0	1	0	1	0	0	0	0	0	0	1	0	0	0	0	0	0	0	0	0	0
Alistipes senegalensis	Bacteroidetes	Rikenellaceae	Alistipes	1	1	0	0	0	0	0	0	0	0	0	0	0	0	0	0	0	0	0	0	0	0	0	0	0	0	0	0	0
Alistipes shahii	Bacteroidetes	Rikenellaceae	Alistipes	1	1	1	0	0	0	0	0	0	0	0	0	0	0	0	0	1	0	1	0	0	0	0	0	0	0	0	0	0
Allisonella histaminiformans	Firmicutes	Veillonellaceae	Allisonella	0	0	1	0	0	0	0	0	0	0	0	0	0	0	0	0	0	0	0	0	0	0	0	0	0	0	0	0	0
Anaerococcus vaginalis	Firmicutes	Peptoniphilaceae	Anaerococcus	1	0	0	0	0	0	1	0	0	0	0	0	0	0	0	0	1	0	0	1	0	0	0	0	0	0	0	0	0
Anaerosalibacter massiliensis	Firmicutes	Tissierellaceae	Anaerosalibacter	0	0	0	0	0	0	0	0	0	0	0	0	1	0	0	1	1	0	0	0	0	0	0	0	0	0	0	0	0
Bacillus cereus	Firmicutes	Bacillaceae	Bacillus	0	0	0	0	0	0	0	0	0	0	0	0	0	0	0	0	1	0	0	0	0	0	0	1	0	0	0	0	0
Bacillus circulans	Firmicutes	Bacillaceae	Bacillus	0	0	0	0	0	0	0	0	0	0	0	0	0	0	0	0	0	0	0	0	0	0	0	1	0	0	0	0	0
Bacillus licheniformis	Firmicutes	Bacillaceae	Bacillus	0	0	0	0	0	0	0	0	0	0	0	0	0	0	0	0	0	0	0	0	0	0	0	1	0	0	0	0	1
Bacillus pumilus	Firmicutes	Bacillaceae	Bacillus	0	0	0	0	0	0	0	0	0	0	0	0	0	0	0	0	0	0	0	0	0	0	0	0	1	0	0	0	0
Bacillus sonorensis	Firmicutes	Bacillaceae	Bacillus	0	0	0	0	0	0	0	0	0	0	0	0	0	0	0	0	0	0	0	0	0	0	0	1	0	0	0	0	0
Bacillus subtillus	Firmicutes	Bacillaceae	Bacillus	0	0	0	0	0	0	0	0	0	0	0	0	0	0	0	0	0	0	0	0	0	0	0	1	0	0	0	0	1
Bacteroides caccae	Bacteroidetes	Bacteroidaceae	Bacteroides	1	0	1	0	0	0	1	0	0	1	0	0	1	0	0	0	1	0	0	0	0	0	0	0	0	0	0	0	0
Bacteroides cellulosilyticus	Bacteroidetes	Bacteroidaceae	Bacteroides	1	0	0	0	0	1	0	1	1	1	0	1	0	0	0	0	0	1	0	1	0	0	0	0	0	0	0	0	0
Bacteroides eggerthii	Bacteroidetes	Bacteroidaceae	Bacteroides	0	0	0	0	0	0	0	0	1	1	0	0	0	0	0	0	1	0	0	0	0	0	0	0	0	0	0	0	0
Bacteroides faecis	Bacteroidetes	Bacteroidaceae	Bacteroides	0	0	0	0	0	0	0	0	0	0	0	0	0	0	0	1	0	0	0	0	0	0	0	0	0	0	0	0	0
Bacteroides intestinalis	Bacteroidetes	Bacteroidaceae	Bacteroides	1	0	1	1	1	1	1	0	0	0	0	0	0	0	0	0	0	0	0	0	0	0	0	0	0	0	0	0	0
Bacteroides fluxus	Bacteroidetes	Bacteroidaceae	Bacteroides	0	0	0	0	0	0	1	0	0	0	0	0	0	0	0	0	0	0	0	0	0	0	0	0	0	0	0	0	0
Bacteroides fragilis	Bacteroidetes	Bacteroidaceae	Bacteroides	0	0	1	1	1	1	1	0	0	1	0	1	0	0	0	0	0	0	1	1	0	1	0	0	0	0	0	0	0
Bacteroides nordii	Bacteroidetes	Bacteroidaceae	Bacteroides	1	1	0	1	0	1	1	0	0	0	0	0	0	0	0	1	0	0	0	0	0	0	0	0	0	0	0	0	0
Bacteroides ovatus	Bacteroidetes	Bacteroidaceae	Bacteroides	0	1	1	1	1	1	1	1	1	1	1	1	0	0	0	0	1	1	0	1	1	0	0	0	0	0	0	0	0
Bacteroides salyersae	Bacteroidetes	Bacteroidaceae	Bacteroides	0	0	0	0	0	0	0	0	1	0	0	0	0	0	0	0	1	0	0	0	0	0	1	0	0	0	0	0	0
Bacteroides stercoris	Bacteroidetes	Bacteroidaceae	Bacteroides	1	0	0	0	0	0	0	1	0	1	0	0	0	0	0	0	0	0	0	0	1	0	0	0	0	0	0	0	0
Bacteroides thetaiotaomicron	Bacteroidetes	Bacteroidaceae	Bacteroides	1	1	1	1	1	1	1	0	0	0	0	0	0	0	0	0	0	0	0	0	0	1	0	0	0	0	0	0	0
Bacteroides uniformis	Bacteroidetes	Bacteroidaceae	Bacteroides	1	1	1	1	1	1	1	1	1	1	1	1	0	0	0	0	1	0	1	0	0	0	1	0	0	0	0	0	0
Bacteroides vulgatus	Bacteroidetes	Bacteroidaceae	Bacteroides	1	0	1	1	1	1	1	1	1	1	1	1	0	1	0	0	0	0	1	0	1	1	0	0	0	0	0	0	0
Bacteroides xylanisolvens	Bacteroidetes	Bacteroidaceae	Bacteroides	0	0	0	0	0	0	0	0	0	0	0	0	0	0	0	0	0	0	0	1	0	0	0	0	0	0	0	0	0
Barnesiella intestinihominis	Bacteroidetes	Barnesiellaceae	Barnesiella	1	0	0	0	0	0	0	0	0	0	0	0	0	0	0	0	0	0	1	0	0	0	0	0	0	0	0	0	0
Beduinibacterium massiliense	Firmicutes	Christensenellaceae	Beduinibacterium	1	0	0	0	0	0	0	0	0	0	0	0	0	0	0	0	0	0	1	0	0	0	0	0	0	0	0	0	0
Bifidobacterium adolescentis	Actinobacteria	Bifidobacteriaceae	Bifidobacterium	1	1	1	1	0	1	0	0	0	0	0	0	0	0	0	0	0	0	0	0	0	0	0	0	0	0	0	0	0
Bifidobacterium bifidum	Actinobacteria	Bifidobacteriaceae	Bifidobacterium	0	0	0	0	0	0	0	0	0	0	0	0	0	0	0	0	0	0	1	1	0	0	0	0	0	0	0	0	0
Bifidobacterium catenulatum	Actinobacteria	Bifidobacteriaceae	Bifidobacterium	0	0	0	1	0	0	0	0	0	0	0	0	0	0	0	0	0	0	0	0	0	0	0	0	0	0	0	0	0
Bifidobacterium dentium	Actinobacteria	Bifidobacteriaceae	Bifidobacterium	0	0	0	0	0	0	0	0	0	0	0	0	0	0	0	0	0	0	0	1	0	0	0	0	0	0	0	0	0
Bifidobacterium animalis	Actinobacteria	Bifidobacteriaceae	Bifidobacterium	0	0	0	0	0	0	0	0	0	0	0	0	0	0	0	0	0	1	0	0	0	0	0	0	0	0	0	0	0
Bifidobacterium longum	Actinobacteria	Bifidobacteriaceae	Bifidobacterium	0	1	1	1	1	1	0	1	0	0	0	0	0	1	0	0	0	0	1	1	0	0	0	0	0	0	0	0	0
Bilophila wadsworthia	Proteobacteria	Desulfovibrionaceae	Bilophila	1	1	0	0	0	0	0	0	0	0	0	0	0	0	0	0	0	0	0	0	1	0	0	0	0	0	0	0	0
Blautia coccoides	Firmicutes	Lachnospiraceae	Blautia	0	0	0	0	0	0	0	0	1	1	0	0	0	0	0	1	0	0	1	0	0	0	0	0	0	0	0	0	0
Blautia massiliensis	Firmicutes	Lachnospiraceae	Blautia	0	1	0	0	0	0	0	0	0	0	0	0	0	0	0	0	0	0	0	0	0	0	0	0	0	0	0	0	0
Blautia phoccensis	Firmicutes	Lachnospiraceae	Blautia	0	1	0	0	0	0	0	0	0	0	0	0	0	0	0	0	0	0	0	0	0	0	0	0	0	0	0	0	0
Brevibacillus borstelensis	Firmicutes	Paenibacillaceae	Brevibacillus	0	0	0	0	0	0	0	0	0	0	0	0	0	0	0	0	0	0	0	0	0	0	0	1	0	0	0	0	0
Butyricimonas faecihominis	Bacteroidetes	Odoribacteraceae	Butyricimonas	1	0	0	0	0	0	0	0	0	0	0	0	0	0	0	0	0	0	0	0	0	0	0	0	0	0	0	0	0
Butyricimonas virosa	Bacteroidetes	Odoribacteraceae	Butyricimonas	0	0	0	0	0	0	0	0	1	1	0	1	1	0	0	0	0	0	0	0	0	0	0	0	0	0	0	0	0
Catabacter hongkongensis	Firmicutes	Christensenellaceae	Catabacter	1	0	0	0	0	0	1	0	0	0	0	1	0	0	0	0	1	0	0	1	0	0	0	0	0	0	0	0	0
Carnobacterium maltaromaticum	Firmicutes	Carnobacteriaceae	Carnobacterium	0	0	1	1	0	0	0	0	0	0	0	0	0	0	0	0	0	0	0	0	0	0	0	0	0	0	0	0	0
Christensenella minuta	Firmicutes	Christensenellaceae	Christensenella	0	1	0	0	0	0	0	0	0	0	0	0	0	0	1	0	0	0	1	0	1	0	0	0	0	0	0	0	0
Citrobacter farmeri	Proteobacteria	Enterobacteriaceae	Citrobacter	0	0	0	0	0	0	0	0	0	0	0	0	0	0	0	0	0	1	0	0	0	0	0	0	0	0	0	0	0
Citrobacter freundii	Proteobacteria	Enterobacteriaceae	Citrobacter	0	0	0	0	0	0	1	0	0	0	1	0	1	0	0	1	0	0	0	0	0	0	1	0	0	0	0	0	0
Clostridium butyricum	Firmicutes	Clostridiaceae	Clostridium	0	0	0	0	0	0	1	0	0	0	0	0	0	0	0	0	0	0	0	0	0	0	0	0	0	0	0	0	0
Clostridium cadaveris	Firmicutes	Clostridiaceae	Clostridium	0	0	0	0	0	0	1	0	0	0	0	0	0	1	1	1	0	0	0	0	0	0	0	0	0	0	0	0	0
Clostridium culturomicsense	Firmicutes	Clostridiaceae	Clostridium	0	0	0	0	0	1	1	0	0	1	0	0	0	1	1	0	0	1	0	0	0	0	1	0	0	0	0	0	0
Clostridium hylemonae	Firmicutes	Clostridiaceae	Clostridium	0	0	0	0	0	0	0	0	0	0	0	0	0	0	0	0	0	0	0	1	0	0	0	0	0	0	0	0	0
Clostridium innocuum	Firmicutes	Clostridiaceae	Clostridium	0	0	0	0	0	0	0	0	0	0	0	0	0	0	0	0	0	0	1	1	0	0	0	0	0	0	0	0	0
Clostridium jeddahtimonense	Firmicutes	Clostridiaceae	Clostridium	0	0	0	0	0	0	0	0	0	0	0	0	0	0	0	0	0	0	0	0	0	0	0	0	0	0	1	0	0
Clostridium paraputrificum	Firmicutes	Clostridiaceae	Clostridium	0	1	0	0	0	0	1	0	0	0	0	0	0	0	0	0	0	0	0	0	0	0	0	0	0	0	1	0	0
Clostridium perfringens	Firmicutes	Clostridiaceae	Clostridium	0	0	1	0	0	1	0	0	0	0	0	1	0	1	1	0	1	0	0	0	0	1	0	0	0	0	0	0	0
Clostridium scindens	Firmicutes	Clostridiaceae	Clostridium	0	1	0	0	0	0	0	0	0	0	0	0	0	0	0	0	0	0	1	0	0	0	0	0	0	0	0	0	0
Clostridium symbiosum	Firmicutes	Clostridiaceae	Clostridium	1	0	0	0	0	0	0	0	0	0	0	0	0	0	0	0	0	0	0	0	0	0	0	0	0	0	0	0	0
Clostridium tertium	Firmicutes	Clostridiaceae	Clostridium	0	0	0	0	1	1	1	0	0	1	0	0	0	1	1	0	0	0	1	1	0	0	0	0	1	0	0	0	0
Collinsella aerofaciens	Actinobacteria	Coriobacteriaceae	Collinsella	1	0	1	0	0	0	0	0	0	0	1	0	0	1	1	0	1	0	0	0	0	0	0	0	0	0	0	0	0
Coprobacillus cateniformis	Firmicutes	Coprobacillaceae	Coprobacillus	0	0	0	0	0	0	0	0	0	0	0	0	0	0	1	0	1	1	0	0	0	0	1	0	1	0	1	0	0
Corynebacterium durum	Actinobacteria	Corynebacteriaceae	Corynebacterium	0	0	0	1	0	0	0	0	0	0	0	0	0	0	0	0	0	0	0	0	0	0	0	0	0	0	0	0	0
Corynebacterium tuberculostearicum	Actinobacteria	Corynebacteriaceae	Corynebacterium	0	0	0	0	0	0	0	0	0	0	0	0	0	0	0	0	0	0	0	1	0	0	0	0	0	0	0	0	0
Cutibacterium acnes	Actinobacteria	Propionibacteriaceae	Cutibacterium	0	0	1	1	0	1	1	0	1	0	0	0	0	1	1	0	0	0	0	0	0	0	0	0	0	1	0	1	1
Dermabacter hominis	Actinobacteria	Dermabacteraceae	Dermabacter	0	0	0	0	0	0	0	0	0	0	0	0	0	1	0	1	1	0	0	0	0	0	0	0	0	0	0	0	0
Desulfovibrio desulfuricans	Proteobacteria	Desulfovibrionaceae	Desulfovibrio	0	0	0	0	0	0	0	0	0	0	0	0	0	0	0	0	0	0	0	0	1	0	0	0	0	0	0	0	0
Dialister invisus	Firmicutes	Veillonellaceae	Dialister	0	0	0	0	0	0	0	0	0	0	0	0	0	0	0	0	0	0	0	1	0	0	0	0	0	0	0	0	0
Dialister pneumosintes	Firmicutes	Veillonellaceae	Dialister	1	0	0	0	0	0	0	0	0	0	0	0	0	0	0	0	0	0	0	1	0	0	0	0	0	0	0	0	0
Dielma fastidiosa	Firmicutes	Erysipelotrichaceae	Dielma	0	1	0	0	0	0	0	0	0	0	0	1	1	0	1	0	0	0	0	1	0	0	0	1	1	0	0	0	0
Dorea longicatena	Firmicutes	Lachnospiraceae	Dorea	0	1	0	0	0	0	0	0	0	0	0	0	0	0	0	0	0	0	0	0	0	0	0	0	0	0	0	0	0
Dorea massiliensis	Firmicutes	Lachnospiraceae	Dorea	0	0	0	0	0	0	0	0	0	0	0	0	0	0	0	0	0	0	0	1	0	0	0	0	0	0	0	0	0
Dysgonomonas capnocytophagoides	Bacteroidetes	Dysgonomonadaceae	Dysgonomonas	0	0	0	0	0	0	0	0	0	0	0	0	0	0	0	0	0	1	0	0	0	0	0	0	0	0	0	0	0
Eggerthella lenta	Actinobacteria	Eggerthellaceae	Eggerthella	1	1	1	0	1	1	1	1	1	1	0	0	0	0	0	0	1	1	1	1	1	0	1	0	0	0	0	0	0
Eisenbergiella massiliensis	Firmicutes	Lachnospiraceae	Eisenbergiella	0	0	0	0	0	0	0	0	0	0	0	1	0	0	0	0	0	0	0	0	0	0	0	0	1	0	0	0	0
Eikenella corrodens	Proteobacteria	Neisseriaceae	Eikenella	0	0	1	0	0	0	0	0	0	0	0	0	0	0	0	0	0	0	0	0	0	0	0	0	0	0	0	0	0
Enterobacter cloacae	Proteobacteria	Enterobacteriaceae	Enterobacter	0	0	0	0	0	0	0	0	0	0	1	0	1	0	1	0	0	0	0	0	0	0	0	0	0	0	0	0	0
Enterobacter ludwigii	Proteobacteria	Enterobacteriaceae	Enterobacter	0	0	0	0	0	0	0	0	0	0	1	0	0	0	0	0	0	0	0	0	0	0	0	0	0	0	0	0	0
Enterobacter xyangfangensis	Proteobacteria	Enterobacteriaceae	Enterobacter	0	0	0	0	0	0	0	0	0	0	0	0	0	1	1	0	0	0	0	0	0	0	0	0	0	0	0	0	0
Enterocloster aldenensis	Firmicutes	Lachnospiraceae	Enterocloster	0	0	0	0	0	0	0	0	0	0	0	0	0	0	0	1	1	0	0	1	0	1	0	0	0	0	0	0	0
Enterocloster lavalensis	Firmicutes	Lachnospiraceae	Enterocloster	0	0	0	0	0	0	0	0	0	0	0	0	0	0	0	0	0	0	1	1	0	0	0	0	0	0	0	0	0
Enterocloster bolteae	Firmicutes	Lachnospiraceae	Enterocloster	1	0	0	0	0	0	0	0	0	0	0	0	0	1	0	1	0	0	0	0	1	0	0	0	0	0	0	0	0
Enterocloster citroniae	Firmicutes	Lachnospiraceae	Enterocloster	0	0	0	0	0	0	0	0	0	1	0	0	1	0	0	0	0	0	0	1	0	0	0	0	0	0	0	0	0
Enterocloster clostridioformis	Firmicutes	Lachnospiraceae	Enterocloster	0	0	0	0	0	0	0	0	0	0	0	1	0	0	0	0	1	0	0	0	1	0	0	0	0	0	0	0	0
Enterococcus avium	Firmicutes	Enterococcaceae	Enterococcus	0	1	0	0	0	0	0	0	0	0	0	0	1	1	0	0	0	0	0	1	1	0	0	0	0	0	0	0	0
Enterococcus cassiflaveus	Firmicutes	Enterococcaceae	Enterococcus	1	0	0	0	0	0	0	0	0	0	0	0	1	0	0	0	1	0	0	0	0	0	0	0	0	0	0	0	0
Enterococcus durans	Firmicutes	Enterococcaceae	Enterococcus	1	1	0	0	0	0	0	0	0	0	0	0	0	0	0	0	1	0	1	1	0	0	0	0	0	0	0	0	0
Enterococcus faecalis	Firmicutes	Enterococcaceae	Enterococcus	1	1	1	1	1	1	1	1	1	1	0	1	1	1	1	0	0	1	0	1	0	0	1	0	0	0	0	0	0
Enterococcus faecium	Firmicutes	Enterococcaceae	Enterococcus	1	1	0	0	1	1	0	1	1	1	0	1	0	0	0	0	1	0	1	1	1	1	1	0	0	0	0	0	0
Enterococcus gallinarum	Firmicutes	Enterococcaceae	Enterococcus	0	0	0	0	0	0	0	0	0	1	0	0	0	0	0	0	0	0	0	1	0	0	0	0	0	0	0	0	0
Enterococcus malodoratus	Firmicutes	Enterococcaceae	Enterococcus	1	0	0	0	0	0	0	0	0	0	0	0	0	0	0	0	0	0	0	0	0	0	0	0	0	0	0	0	0
Enterococcus raffinosus	Firmicutes	Enterococcaceae	Enterococcus	0	0	0	0	0	0	0	0	0	0	0	0	0	0	0	0	0	1	0	0	0	0	0	0	0	0	0	0	0
Erysipelatoclostridium innocuum	Firmicutes	Erysipelotrichaceae	Erysipelatoclostridium	0	0	0	0	0	0	0	0	0	0	1	0	0	1	0	0	0	0	0	0	0	0	0	0	1	0	0	1	0
Erysipelatoclostridium ramosum	Firmicutes	Erysipelotrichaceae	Erysipelatoclostridium	0	0	0	0	0	0	0	1	0	0	1	1	1	0	0	1	0	0	0	1	1	0	0	0	0	0	0	1	0
Escherichia coli	Proteobacteria	Enterobacteriaceae	Escherichia	1	1	1	1	1	1	1	1	0	1	0	0	0	0	0	0	0	0	1	1	1	1	1	0	0	0	0	0	0
Eubacterium limosum	Firmicutes	Eubacteriaceae	Eubacterium	0	1	0	0	1	0	0	0	0	1	0	0	0	0	0	0	0	0	1	0	0	0	1	0	0	0	0	0	0
Eubacterium tenue	Firmicutes	Eubacteriaceae	Eubacterium	0	0	0	0	0	0	0	0	0	1	0	0	0	0	0	0	1	0	0	0	0	0	0	0	0	0	0	0	0
Ezakiella massiliensis	Firmicutes	Peptoniphilaceae	Ezakiella	0	0	0	0	0	0	0	0	0	0	0	0	0	0	0	1	0	1	0	0	0	0	0	0	0	0	0	0	0
Facklamia hominis	Firmicutes	Aerococcaceae	Facklamia	0	0	0	0	0	0	1	0	0	0	0	0	0	0	0	0	0	0	0	1	0	0	0	0	0	0	0	0	0
Finegoldia magna	Firmicutes	Peptoniphilaceae	Finegoldia	0	0	0	0	0	0	0	0	1	1	0	0	0	0	0	0	0	0	0	0	0	1	0	0	0	0	0	0	0
Flavonifractor plautii	Firmicutes	Ruminococcaceae	Flavonifactor	1	1	0	1	0	0	0	1	0	0	0	0	0	0	0	0	0	0	0	0	1	0	0	1	0	1	0	1	1
Gabonibacter chumensis	Firmicutes	Peptoniphilaceae	Gabonibacter	0	0	0	0	0	0	0	1	0	0	0	0	0	0	0	0	0	0	0	0	0	0	0	0	0	0	0	0	0
Gabonibacter massilliensis	Firmicutes	Peptoniphilaceae	Gabonibacter	0	0	0	0	1	0	1	0	0	0	0	0	0	0	0	0	1	0	0	0	0	0	0	0	0	0	0	0	0
Gemella haemolysans	Firmicutes	na	Gemella	0	0	0	0	0	0	0	0	0	0	0	0	0	0	0	0	0	0	0	0	0	0	0	0	0	1	0	0	0
Gemella morbillorum	Firmicutes	na	Gemella	0	0	0	0	0	0	0	0	0	0	0	0	0	1	1	0	0	0	0	0	0	1	0	0	0	0	0	0	0
Gleimia europaea	Actinobacteria	Actinomycetaceae	Gleimia	1	0	0	0	0	0	0	0	0	0	0	0	0	0	0	0	0	0	0	1	0	0	0	0	0	0	0	0	0
Hafnia alvei	Proteobacteria	Hafniaceae	Hafnia	0	0	0	0	1	0	0	0	0	0	0	0	0	0	0	0	0	0	0	0	0	0	0	0	0	0	0	0	0
Holdemanella biformis	Firmicutes	Erysipelotrichaceae	Holdemanella	0	1	0	0	0	0	0	0	0	0	0	0	0	0	0	0	0	0	0	0	0	0	0	0	0	0	0	0	0
Hungatella effluvii	Firmicutes	Clostridiaceae	Hungathella	0	0	0	0	0	0	0	0	0	0	0	0	0	0	0	0	0	0	0	0	0	0	0	0	0	0	0	0	1
Hungatella hathewayi	Firmicutes	Clostridiaceae	Hungathella	1	1	1	0	0	0	0	0	0	0	0	1	1	0	0	0	1	0	0	0	0	0	0	0	0	0	0	0	1
Ihumia massiliensis	NA	NA	NA	0	1	0	0	0	0	0	0	0	0	0	0	0	0	0	0	0	0	0	0	0	0	0	0	0	0	0	0	0
Ileibacillus massiliensis	NA	NA	NA	1	0	0	0	0	0	0	0	0	0	0	0	0	0	0	0	0	0	0	0	0	0	0	0	0	0	0	0	0
Intestinimonas massiliensis	Firmicutes	Oscillospiraceae	Intestinimonas	0	1	0	0	0	0	0	0	0	0	0	0	0	0	0	0	0	0	0	0	0	0	0	0	0	0	0	0	0
Intestinibacter bartlettii	Firmicutes	Peptostreptococcaceae	Intestinimonas	0	0	0	0	0	0	0	0	0	0	0	0	0	0	0	0	0	0	0	0	0	0	0	0	0	0	0	1	0
Jeddahella massiliensis	NA	NA	NA	0	0	0	0	0	0	0	0	0	0	0	0	0	0	0	0	0	0	0	1	0	0	0	0	0	0	0	0	0
Klebsiella oxytoca	Proteobacteria	Enterobacteriaceae	Klebsiella	0	0	0	0	0	0	0	1	0	1	0	1	0	0	0	0	0	0	0	0	0	1	0	0	0	0	0	0	0
Klebsiella pneumoniae	Proteobacteria	Enterobacteriaceae	Klebsiella	0	0	0	0	0	1	0	0	1	0	1	0	0	0	0	0	1	1	0	0	1	0	0	0	0	0	0	0	0
Klebsiella variicola	Proteobacteria	Enterobacteriaceae	Klebsiella	0	0	0	0	0	0	0	0	0	0	1	0	0	0	0	0	0	0	0	0	0	0	0	0	0	0	0	0	0
Lachoclostridium edouardi	Firmicutes	Lachnospiraceae	Lachnoclostridium	0	1	0	0	0	0	0	0	0	0	0	0	0	0	0	0	0	0	0	0	0	0	0	0	0	0	0	0	0
Lachnoclostridium hylemonae	Firmicutes	Lachnospiraceae	Lachnoclostridium	0	0	0	0	0	0	0	0	0	0	0	0	1	0	0	0	0	0	0	0	0	0	0	0	0	0	0	0	0
Lachnoclostridium scindens	Firmicutes	Lachnospiraceae	Lachnoclostridium	0	0	0	0	0	0	0	0	1	0	0	1	0	0	0	0	0	0	0	0	1	1	0	0	0	0	0	0	0
Lachnoclostridium symbiosum	Firmicutes	Lachnospiraceae	Lachnoclostridium	0	0	0	1	0	1	1	1	1	1	0	1	0	0	0	0	1	0	0	0	1	0	0	0	0	0	0	0	0
Lactobacillus casei	Firmicutes	Lactobacillaceae	Lactobacillus	0	0	0	0	0	0	0	0	0	0	0	0	0	0	0	0	0	0	0	1	0	0	0	0	0	0	0	0	0
Lactobacillus gasseri	Firmicutes	Lactobacillaceae	Lactobacillus	0	0	0	0	0	0	0	0	0	0	0	0	0	0	0	0	0	0	1	0	0	0	0	0	0	0	0	0	0
Lactobacillus mucosae	Firmicutes	Lactobacillaceae	Lactobacillus	0	0	0	0	0	0	0	0	0	0	0	0	0	0	0	1	0	0	0	0	0	0	0	0	0	0	0	0	0
Lactobacillus paracasei	Firmicutes	Lactobacillaceae	Lactobacillus	0	0	1	0	0	0	0	0	0	0	0	0	0	0	0	0	1	0	1	1	0	0	0	0	0	0	0	0	0
Lactobacillus parabuchneri	Firmicutes	Lactobacillaceae	Lactobacillus	0	0	0	0	0	0	0	0	0	0	0	0	0	0	0	0	0	0	1	0	0	0	0	0	0	0	0	0	0
Lactobacillus reuteri	Firmicutes	Lactobacillaceae	Lactobacillus	0	0	0	0	0	0	0	0	0	0	0	0	0	0	0	1	0	0	0	0	0	0	0	0	0	0	0	0	0
Lactobacillus rhamnosus	Firmicutes	Lactobacillaceae	Lactobacillus	0	0	1	1	1	1	1	0	0	0	0	0	0	1	0	0	0	0	1	0	0	0	0	0	0	0	0	0	0
Lactococcus lactis	Firmicutes	Streptococcaceae	Lactococcus	0	0	0	0	0	0	0	0	0	1	0	0	0	0	1	0	0	1	0	0	0	0	0	0	0	0	0	0	0
Leuconostoc lactis	Firmicutes	Lactobacillaceae	Leuconostoc	0	1	0	0	0	0	0	0	0	0	0	0	0	0	0	0	0	0	0	0	0	0	0	0	0	0	0	0	0
Leuconostoc mesenteroides	Firmicutes	Lactobacillaceae	Leuconostoc	0	0	0	0	0	0	0	0	0	0	0	0	0	0	0	0	0	0	0	1	0	0	0	0	0	0	0	0	0
Lactilactobacillus sakei	Firmicutes	Lactobacillaceae	Latilactobacillus	0	0	1	1	0	0	0	0	0	0	0	0	0	0	0	0	0	0	0	1	0	0	0	0	0	0	0	0	0
Lancefieldella rimae	Actinobacteria	Atopobiaceae	Lancefieldella	0	0	0	0	0	0	0	0	0	0	0	0	0	0	0	0	0	0	0	1	0	0	0	0	0	0	0	0	0
Limosilactobacillus fermentum	Firmicutes	Lactobacillaceae	Limosilactobacillus	0	0	0	1	0	0	0	0	0	0	0	0	0	0	0	0	0	0	1	1	0	0	0	0	0	0	0	0	0
Lysinibacillus fusiformis	Firmicutes	Bacillaceae	Lysinibacillus	0	0	0	0	0	0	0	0	1	0	0	0	1	0	0	0	0	0	0	0	0	0	0	1	0	0	0	0	0
Marseillibacter massiliensis	Firmicutes	Oscillospiraceae	Marseillibacter	1	0	0	0	0	0	0	0	0	0	0	0	0	0	0	0	0	0	0	0	0	0	0	0	0	0	0	0	0
Massiliclostridium massiliense	NA	NA	NA	0	0	0	0	0	0	0	0	0	0	0	0	0	0	0	0	0	0	1	0	0	0	0	0	0	0	0	0	0
Massilimalia timonensis	Firmicutes	Oscillospiraceae	Massilimalia	0	0	0	0	0	0	0	0	0	0	0	0	0	0	0	0	0	0	0	0	0	0	0	0	0	1	0	0	0
Massiliprevotella massiliensis	Firmicutes	Prevotellaceae	Massiliprevotella	0	0	0	0	0	0	0	0	0	0	0	0	0	0	0	0	0	0	0	1	0	0	0	0	0	0	0	0	0
Mediterraneibacter gnavus	Firmicutes	Lachnospiraceae	Mediteranibacter	0	0	0	0	0	0	0	0	0	0	0	0	0	0	0	0	0	0	0	0	0	0	0	0	1	0	0	0	0
Micrococcus luteus	Actinobacteria	Micrococcus	Micrococcus	1	0	0	0	0	0	0	0	0	0	0	0	0	0	0	0	0	0	0	0	0	0	0	0	0	0	0	0	0
Morganella morganii	Proteobacteria	Morganellaceae	Morganella	0	0	0	0	0	0	0	0	0	0	0	0	0	0	1	0	0	0	0	0	1	0	0	0	0	0	0	0	0
Murdochiella asacharolytica	Firmicutes	Peptoniphilaceae	Murdochiella	0	0	1	0	0	0	0	0	0	0	0	0	1	0	0	0	0	1	0	0	0	0	0	0	0	0	0	0	0
Murdochiella vaginalis	Firmicutes	Peptoniphilaceae	Murdochiella	0	0	0	0	0	0	0	0	0	0	0	0	1	0	0	0	0	1	0	0	0	0	0	0	0	0	0	0	0
Mitsuokella jalaludinii	Firmicutes	Selenomonadaceae	Mitsuokella	0	0	0	1	0	0	0	0	0	0	0	0	0	0	0	0	0	0	0	0	0	0	0	0	0	0	0	0	0
Mitsuokella multacida	Firmicutes	Selenomonadaceae	Mitsuokella	0	0	1	0	0	0	0	0	0	0	0	0	0	0	0	0	0	0	0	0	0	0	0	0	0	0	0	0	0
Negativicoccus succinicivorans	Firmicutes	Veillonellaceae	Negativicoccus	0	0	1	0	0	1	0	0	0	0	0	0	0	0	0	1	0	0	0	0	0	0	0	0	0	0	0	0	0
Neisseria flavescens	Proteobacteria	Neisseriaceae	Neisseria	0	0	0	1	0	0	0	0	0	0	0	0	0	0	0	0	0	0	0	0	0	0	0	0	0	0	0	0	0
Neisseria mucosa	Proteobacteria	Neisseriaceae	Neisseria	0	0	0	0	0	0	0	0	0	0	0	0	0	0	0	0	0	0	0	0	0	0	0	0	0	1	0	0	0
Neisseria subflava	Proteobacteria	Neisseriaceae	Neisseria	0	0	0	0	0	0	0	0	0	0	0	0	0	0	0	0	0	0	0	0	0	0	0	0	0	1	1	0	0
Neobitarella massiliensis	Firmicutes	Oscillospiraceae	Neobittarella	1	0	0	0	0	0	0	0	0	0	0	0	0	0	0	0	0	0	0	0	0	0	0	0	0	0	0	0	0
Odoribacter splanchnicus	Bacteroidetes	Odoribacteraceae	Odoribacter	0	0	0	0	0	0	0	0	0	0	0	1	0	0	1	0	0	0	1	0	0	0	0	0	0	0	0	0	0
Oscillibacter massiliensis	Firmicutes	Oscillospiraceae	Oscillibacter	1	1	0	0	0	0	0	0	0	0	0	0	0	0	0	0	0	0	0	1	0	0	0	0	0	0	0	0	0
Oscillibacter timonensis	Firmicutes	Oscillospiraceae	Oscillibacter	1	0	0	0	0	0	0	0	0	0	0	0	0	0	0	0	0	0	0	0	0	0	0	0	0	0	0	0	0
Paenibacilles timonensis	Firmicutes	Paenibacillaceae	Paenibacillus	0	0	0	0	0	0	0	0	0	0	0	0	0	0	0	0	0	0	0	0	0	0	0	0	0	0	1	0	0
Paenibacillus sp	Firmicutes	Paenibacillaceae	Paenibacillus	0	0	0	0	0	0	0	0	0	0	0	0	0	0	0	0	0	0	0	0	0	0	0	1	0	0	0	0	0
Parabacteroides distasonis	Bacteroidetes	Tannerellaceae	Parabacteroides	0	0	1	1	0	1	1	1	1	1	0	0	0	0	0	1	0	0	0	0	1	0	1	0	0	0	0	0	0
Parabacteroides goldestenii	Bacteroidetes	Tannerellaceae	Parabacteroides	0	0	0	0	0	0	1	0	0	0	0	0	0	0	0	0	0	1	0	0	0	0	1	0	0	0	0	0	0
Parabacteroides merdae	Bacteroidetes	Tannerellaceae	Parabacteroides	1	0	1	1	0	0	0	0	1	0	0	0	0	0	0	1	1	0	0	0	1	0	0	0	0	0	0	0	0
Paraclostridium bifermentans	Firmicutes	Peptostreptococcaceae	Paraclostridium	0	0	0	0	0	1	0	1	1	0	1	0	0	0	0	0	1	0	0	0	0	0	0	0	0	0	0	0	0
Parasutterella excrementihominis	Proteobacteria	Sutterellaceae	Parasutterella	0	1	0	0	0	0	0	0	0	0	0	0	0	0	0	0	0	0	0	1	0	0	0	0	0	0	0	0	0
Paravictivallis massiliensis	NA	NA	NA	0	0	0	0	0	0	0	0	0	0	0	0	0	0	0	0	0	0	1	0	0	0	0	0	0	0	0	0	0
Peptinophilus senegalensis/tyrelliae	Firmicutes	Peptoniphilaceae	Peptoniphilus	0	0	1	1	0	0	0	0	0	0	0	0	0	0	0	0	1	0	0	0	0	0	0	0	0	0	0	0	0
Peptoniphilus gorbachi	Firmicutes	Peptoniphilaceae	Peptoniphilus	0	0	0	0	0	0	0	0	0	0	0	0	1	0	0	0	0	0	0	0	0	0	0	0	0	0	0	0	0
Peptoniphilus grossensis	Firmicutes	Peptoniphilaceae	Peptoniphilus	0	1	0	0	0	0	0	0	0	0	0	0	0	0	0	0	1	0	0	0	0	0	0	0	0	0	0	0	0
Peptoniphilus harei	Firmicutes	Peptoniphilaceae	Peptoniphilus	0	0	0	1	1	0	0	1	1	0	0	0	0	0	0	0	0	1	0	0	0	0	0	0	0	0	0	0	0
Peptoniphilus indolicus	Firmicutes	Peptoniphilaceae	Peptoniphilus	0	0	0	0	0	0	0	0	0	0	0	1	0	0	0	0	0	1	0	0	0	0	0	0	0	0	0	0	0
Peptoniphilus lacrimalis	Firmicutes	Peptoniphilaceae	Peptoniphilus	0	0	0	0	0	0	0	0	0	0	0	0	0	0	0	0	0	1	0	0	0	0	0	0	0	0	0	0	0
Peptoniphilus obesihominis	Firmicutes	Peptoniphilaceae	Peptoniphilus	0	1	0	0	0	0	0	0	0	0	0	0	1	0	0	1	0	0	0	0	0	0	0	0	0	0	0	0	0
Peptoniphilus tyrelliae	Firmicutes	Peptoniphilaceae	Peptoniphilus	0	0	0	0	0	0	0	0	0	0	0	0	0	0	0	0	0	0	0	0	0	1	0	0	0	0	0	0	0
Phascolarctobacterium faecium	Firmicutes	Acidaminococcaceae	Phascolarctobacterium	0	0	0	0	0	0	0	0	0	0	0	0	0	0	0	0	0	0	0	0	1	0	0	0	0	0	0	0	0
Phocaeicola massiliensis	Bacteroidetes	Bacteroidaceae	Phocaeicola	0	0	0	0	0	0	0	0	1	0	0	0	0	0	0	1	0	0	0	0	0	0	0	0	0	0	0	0	0
Porphyromonas asaccharolytica	Bacteroidetes	Porphyromonadaceae	Phorphyromonas	0	0	0	0	0	0	0	0	0	0	0	0	0	0	0	1	0	0	0	0	0	1	0	0	0	0	0	0	0
Prevotella corporis	Bacteroidetes	Prevotellaceae	Prevotella	0	0	0	0	0	0	0	0	1	0	0	0	0	0	0	0	0	0	0	0	0	0	0	0	0	0	0	0	0
Priestia megaterium	Firmicutes	Bacillaceae	Priestia	0	0	0	0	0	0	0	0	0	0	0	0	1	0	0	0	0	0	0	0	0	0	0	0	0	0	0	0	0
Proteus mirabilis	Proteobacteria	Morganellaceae	Proteus	0	0	0	0	0	0	0	0	0	0	0	0	0	0	0	0	0	0	0	0	1	0	0	0	0	0	0	0	0
Provencibacterium massieliense	Firmicutes	Oscillospiraceae	Perovencibacterium	0	0	0	0	0	0	0	0	0	0	0	0	0	0	0	0	0	0	0	1	0	0	0	0	0	0	0	0	0
Providencia rettgeri	Proteobacteria	Morganellaceae	Providencia	0	0	0	0	0	0	0	0	0	0	1	0	0	0	0	0	0	0	0	0	0	0	0	0	0	0	0	0	0
Pseudomonas aeruginosa	Proteobacteria	Pseudomonadaceae	Pseudomonas	0	0	0	0	0	0	0	0	0	0	0	0	0	0	0	0	0	0	0	1	0	0	0	0	0	0	0	0	0
Pyramidobacter piscolens	Synergistota	Dethiosulfovibrionaceae	Pyramidobacter	0	1	0	0	0	0	0	0	0	0	0	0	0	0	0	0	0	0	0	0	0	0	0	0	0	0	0	0	0
Rothia denticariosa	Actinobacteria	Micrococcaceae	Rothia	0	0	0	0	0	0	0	0	0	0	0	0	0	0	0	0	0	0	0	0	0	0	0	0	0	1	0	0	0
Schaalia odontolytica	Actinobacteria	Actinomycetaceae	Schaalia	0	0	1	0	0	0	0	0	0	0	0	0	0	0	0	0	0	0	0	0	0	0	0	0	0	0	0	0	0
Schaalia radingae	Actinobacteria	Actinomycetaceae	Schaalia	0	0	0	0	0	0	0	0	0	0	0	0	0	0	1	0	0	0	0	0	0	0	0	0	0	0	0	0	0
Schaalia turicensis	Actinobacteria	Actinomycetaceae	Schaalia	0	0	0	0	0	0	0	0	0	0	0	0	0	0	1	0	0	0	0	0	0	0	0	0	0	0	0	0	0
Slackia exigua	Actinobacteria	Eggerthellaceae	Slackia	0	0	0	0	0	0	0	0	0	0	0	0	0	0	0	0	0	0	0	1	0	0	0	0	0	0	0	0	0
Sporosarcina psychrophila	Firmicutes	Planococcaceae	Sporosarcina	0	0	0	0	0	0	0	0	0	0	0	1	0	0	0	0	0	0	0	0	0	0	0	0	0	0	0	0	0
Staphylococcus aureus	Firmicutes	Staphylococcaceae	Staphylococcus	0	0	0	0	0	0	0	0	1	0	0	0	0	0	0	0	0	0	0	1	0	0	0	0	0	0	0	0	0
Staphylococcus haemolyticus	Firmicutes	Staphylococcaceae	Staphylococcus	0	0	1	0	1	0	0	0	0	0	0	0	0	0	0	0	0	0	0	0	0	0	0	0	0	0	0	0	0
Staphylococcus capitis	Firmicutes	Staphylococcaceae	Staphylococcus	1	1	0	0	0	0	0	0	0	0	0	0	0	0	0	0	0	0	0	0	0	0	0	0	0	0	0	0	0
Streptococcus agalactiae	Firmicutes	Streptococcaceae	Streptococcus	0	0	1	1	1	1	1	1	0	0	1	0	0	0	0	0	0	0	0	0	0	1	0	0	0	0	0	0	0
Streptococcus anginosus	Firmicutes	Streptococcaceae	Streptococcus	0	0	1	1	0	0	0	0	0	0	0	0	0	0	0	0	1	0	1	0	0	0	0	0	0	0	0	0	0
Streptococcus constellatus	Firmicutes	Streptococcaceae	Streptococcus	0	0	1	0	0	0	1	0	0	0	0	0	0	0	0	0	0	0	0	0	0	0	0	0	0	0	0	0	0
Streptococcus cristatus	Firmicutes	Streptococcaceae	Streptococcus	0	0	1	0	0	0	0	0	0	0	0	0	0	0	0	0	0	0	0	0	0	0	0	0	0	0	0	0	0
Streptococcus dysgalactiae	Firmicutes	Streptococcaceae	Streptococcus	0	0	0	0	0	0	0	0	0	0	0	1	0	0	0	0	0	0	0	0	0	0	0	0	0	0	0	0	0
Streptococcus gordonii	Firmicutes	Streptococcaceae	Streptococcus	0	0	0	0	0	0	0	0	0	0	0	0	0	0	0	0	0	0	0	1	0	0	0	0	0	1	1	0	0
Streptococcus hominis	Firmicutes	Streptococcaceae	Streptococcus	0	0	1	0	0	0	0	0	0	0	0	0	0	0	0	0	0	0	0	0	0	0	0	0	0	0	0	0	0
Streptococcus infantis	Firmicutes	Streptococcaceae	Streptococcus	0	0	0	0	0	0	0	0	0	0	0	0	0	0	0	0	0	0	0	1	0	0	0	0	0	0	0	0	0
Streptococcus intermedius	Firmicutes	Streptococcaceae	Streptococcus	0	0	0	0	0	0	0	0	0	0	0	0	0	0	0	0	0	0	0	1	0	0	0	0	0	0	0	0	0
Streptococcus mitis	Firmicutes	Streptococcaceae	Streptococcus	0	0	0	1	0	0	0	0	0	0	0	0	0	0	0	0	0	0	1	0	0	0	0	0	0	1	0	0	0
Streptococcus mutans	Firmicutes	Streptococcaceae	Streptococcus	0	0	0	0	0	0	0	0	0	0	0	0	0	0	0	0	0	0	0	1	0	0	0	0	0	0	0	0	0
Streptococcus oralis	Firmicutes	Streptococcaceae	Streptococcus	0	0	0	0	0	0	0	0	0	0	0	1	0	0	0	0	0	0	0	0	0	0	0	0	0	1	1	0	0
Streptococcus parasanguinis	Firmicutes	Streptococcaceae	Streptococcus	0	0	0	1	0	0	0	0	0	0	0	1	0	0	0	0	0	0	1	1	0	0	0	0	0	1	0	0	0
Streptococcus peroris	Firmicutes	Streptococcaceae	Streptococcus	0	0	0	0	0	0	0	0	0	0	0	0	0	0	0	0	0	0	0	0	0	0	0	0	0	1	0	0	0
Streptococcus salivarus	Firmicutes	Streptococcaceae	Streptococcus	0	1	0	0	0	0	0	0	0	0	1	1	0	0	0	0	0	0	1	1	0	0	0	0	0	0	0	0	0
Sutterella wadsworthensis	Proteobacteria	Sutterellaceae	Sutterella	0	1	0	1	0	0	1	0	0	0	0	0	0	0	0	0	0	0	1	0	0	0	0	0	0	0	0	0	0
Streptococcus vestibularis	Firmicutes	Streptococcaceae	Streptococcus	0	0	1	0	0	0	0	0	0	0	1	0	0	0	0	0	0	1	0	1	0	0	0	0	0	0	0	0	0
Tractidigestivibacter montrealensis	Actinobacteria	Atopobiaceae	Tractidigestivibacter	1	0	1	0	0	0	0	0	0	0	0	0	0	0	0	0	0	0	1	1	0	0	0	0	0	0	0	0	0
Tractidigestivibacter scatoligenes	Actinobacteria	Atopobiaceae	Tractidigestivibacter	0	0	0	0	0	0	0	0	0	0	0	0	0	0	0	0	0	0	0	1	0	0	0	0	0	0	0	0	0
Terrisporobacter glycolicus	Firmicutes	Peptostreptococcaceae	Terrisporobacter	0	0	0	0	0	0	0	0	0	0	0	0	0	0	0	0	0	1	0	0	0	0	0	0	0	0	0	0	0
Veillonella atypica	Firmicutes	Veillonellaceae	Veillonella	0	0	0	0	0	0	0	0	0	0	0	0	0	0	0	0	0	0	0	0	0	0	0	0	0	1	0	0	0
Veillonella dispar	Firmicutes	Veillonellaceae	Veillonella	0	0	0	0	0	0	0	0	0	0	0	0	0	0	0	0	0	1	0	0	0	0	0	0	0	0	0	0	0
Veillonella parvula	Firmicutes	Veillonellaceae	Veillonella	0	0	0	0	0	0	0	0	1	0	0	0	0	0	0	0	0	1	1	1	0	0	0	0	0	0	0	0	0
Winkia neuii	Actinobacteria	Actinomycetaceae	Winka	0	0	0	0	0	0	0	0	0	0	0	0	0	0	1	0	0	0	0	0	0	0	0	0	0	0	0	0	0
				43	39	40	34	21	27	31	21	27	27	16	27	20	17	19	20	31	25	36	55	24	15	13	10	7	13	8	5	6
										Number of isolated species per sample

## Sheet: TableS2
	Table S2.Metagenomics sequencing results for the NSCLC patients
								Responders							Non Responders
Status species	Kingdom	Phylum	Class	Order	Family	Genus	Species	Sample 1	Sample 2	Sample 3	Sample 4	Sample 5	Sample 6	Sample 7	Sample 8	Sample 9	Sample 10	Sample 11	Sample 12	Sample 13
Known	Bacteria	Firmicutes	Negativicutes	Acidaminococcales	Acidaminococcaceae	Acidaminococcus	Acidaminococcus_intestini	0	0	0	0	0	0	0	0	0	0	0	0.51037	0
Known	Bacteria	Firmicutes	Negativicutes	Acidaminococcales	Acidaminococcaceae	Acidaminococcus	Acidaminococcus_timonensis	0	0	0	0	0	0	0	0	0	0	0	0	0.18763
Known	Bacteria	Actinobacteria	Actinobacteria	Actinomycetales	Actinomycetaceae	Actinomyces	Actinomyces_oris	0	0	0	0	0	0	0.01931	0	0	0	0	0	0
Known	Bacteria	Actinobacteria	Coriobacteriia	Eggerthellales	Eggerthellaceae	Adlercreutzia	Adlercreutzia_equolifaciens	0	0	0.00916	0	0.28052	0.25576	0	0.00089	0.69783	0	0	0	0
Known	Bacteria	Firmicutes	Clostridia	Clostridiales	Ruminococcaceae	Agathobaculum	Agathobaculum_butyriciproducens	0.07345	0.38964	0.06131	0.16418	0.34085	0.23408	0.42075	0	0.14443	0.09906	0	0.03445	0.01209
Known	Bacteria	Verrucomicrobia	Verrucomicrobiae	Verrucomicrobiales	Akkermansiaceae	Akkermansia	Akkermansia_muciniphila	0	0.50724	1.30462	0	8.54899	0	0	3.99502	0	0	0	0	0
Known	Bacteria	Bacteroidetes	Bacteroidia	Bacteroidales	Rikenellaceae	Alistipes	Alistipes_communis	0.25028	0.31671	0.49893	0	0	0.82855	0	0	0.0049	0	0	0.42279	0.0018
Known	Bacteria	Bacteroidetes	Bacteroidia	Bacteroidales	Rikenellaceae	Alistipes	Alistipes_dispar	0.23373	0.05999	0.08733	0	0	0	0	0	0.18707	0	0	0	0.04032
Known	Bacteria	Bacteroidetes	Bacteroidia	Bacteroidales	Rikenellaceae	Alistipes	Alistipes_finegoldii	0	0.2772	0.0725	0	0	1.03976	0	0	0.00143	0	0	0.33719	0
Known	Bacteria	Bacteroidetes	Bacteroidia	Bacteroidales	Rikenellaceae	Alistipes	Alistipes_ihumii	0	0	0	0	0	0.29026	0	0.25814	0	0	0	0.27243	0.01315
Known	Bacteria	Bacteroidetes	Bacteroidia	Bacteroidales	Rikenellaceae	Alistipes	Alistipes_indistinctus	0.00557	0.23949	0.01267	0	0	0.06005	0.09629	0.33983	0	0	0	0.80115	0
Known	Bacteria	Bacteroidetes	Bacteroidia	Bacteroidales	Rikenellaceae	Alistipes	Alistipes_inops	0	0.34435	0	0	0	0	0	0	0	0	0	0	0
Known	Bacteria	Bacteroidetes	Bacteroidia	Bacteroidales	Rikenellaceae	Alistipes	Alistipes_onderdonkii	0.1999	4.93735	2.55333	0	3.42458	1.94649	14.4586	1.04588	11.7606	0	39.2313	0.83498	0
Known	Bacteria	Bacteroidetes	Bacteroidia	Bacteroidales	Rikenellaceae	Alistipes	Alistipes_putredinis	1.9883	2.97517	4.05766	0	7.52173	7.50355	0	1.82483	6.32856	3.36462	0	1.24872	0.0301
Known	Bacteria	Bacteroidetes	Bacteroidia	Bacteroidales	Rikenellaceae	Alistipes	Alistipes_senegalensis	0	0.82446	0.00427	0.05299	0	0	0	0.12937	0	0	0	0.16866	0.0708
Known	Bacteria	Bacteroidetes	Bacteroidia	Bacteroidales	Rikenellaceae	Alistipes	Alistipes_shahii	0	0.27909	0.68318	0.0224	2.39428	0.20278	0.11137	1.04156	0.15953	1.22083	0	0.44162	0.02993
Known	Bacteria	Firmicutes	Negativicutes	Veillonellales	Veillonellaceae	Allisonella	Allisonella_histaminiformans	0.10336	0	0	0.13493	0	0	0	0	0	0	0	0.02421	0.01485
Known	Bacteria	Actinobacteria	Actinobacteria	Bifidobacteriales	Bifidobacteriaceae	Alloscardovia	Alloscardovia_omnicolens	0	0	0.0007	0	0	0	0	0	0	0	0	0	0
Known	Bacteria	Firmicutes	Erysipelotrichia	Erysipelotrichales	Erysipelotrichaceae	Amedibacillus	Amedibacillus_dolichus	0.00508	0	0	0	0	0	0	0	0	0	0	0.00146	0
Known	Bacteria	Firmicutes	Clostridia	Clostridiales	Lachnospiraceae	Anaerobutyricum	Anaerobutyricum_hallii	0.13449	0.29564	0.05146	0.21722	0.27376	0.36405	0.36393	0.03327	0.98214	0.13437	0	0.11924	0.06625
Known	Bacteria	Firmicutes	Clostridia	Clostridiales	Oscillospiraceae	Anaeromassilibacillus	Anaeromassilibacillus_senegalensis	0	0	0	0	0	6e-05	0	0	0	0	0	0	0
Known	Bacteria	Firmicutes	Clostridia	Clostridiales	Lachnospiraceae	Anaerostipes	Anaerostipes_caccae	0	0	0	0	0	0	0.06749	0	0.07745	0	0	0	0
Known	Bacteria	Firmicutes	Clostridia	Clostridiales	Lachnospiraceae	Anaerostipes	Anaerostipes_hadrus	0.17657	0	0.01661	0.02718	1.1597	0.1415	0	0.1279	0	0	0	0.02745	0.01271
Known	Bacteria	Firmicutes	Clostridia	Clostridiales	Lachnospiraceae	Anaerotignum	Anaerotignum_faecicola	0	0.20513	0	0.36834	0.20986	0.16328	1.02514	0	0.54979	0	0	0.07344	0.05333
Known	Bacteria	Firmicutes	Clostridia	Clostridiales	Lachnospiraceae	Anaerotignum	Anaerotignum_lactatifermentans	0.00496	0	0	0	0	0	0	0.05561	0	0	4.22937	0	0
Known	Bacteria	Firmicutes	Clostridia	Clostridiales	Ruminococcaceae	Anaerotruncus	Anaerotruncus_colihominis	0	0.03177	0	0	0	0.00099	0.01043	0	0.0114	0	0	0.00761	0
Known	Bacteria	Firmicutes	Clostridia	Clostridiales	Ruminococcaceae	Anaerotruncus	Anaerotruncus_massiliensis	0	0.00729	0	0	0	0.00268	0	0.00973	0.02617	0	0	0.01362	0
Known	Bacteria	Firmicutes	Clostridia	Clostridiales	Ruminococcaceae	Anaerotruncus	Anaerotruncus_rubiinfantis	0	0.00194	0.00172	0.00581	0.00024	0.00291	0	0.01231	0.00933	0	0	0	0.00204
Known	Bacteria	Firmicutes	Clostridia	Clostridiales	Ruminococcaceae	Angelakisella	Angelakisella_massiliensis	0	0	0.00449	0	0.00744	0.00022	0	0	0.00402	0	0	0	0
Known	Bacteria	Firmicutes	Clostridia	Clostridiales	Clostridiales_Family_XIII_Incertae_Sedis	Bacilliculturomica	Bacilliculturomica_massiliensis	0	0	0	0	0	0	0	0	0	0	0	0.01363	0
Known	Bacteria	Bacteroidetes	Bacteroidia	Bacteroidales	Bacteroidaceae	Bacteroides	Bacteroides_caccae	0.83696	1.07554	0.65916	0	0	0.45779	0	0.24907	0	0	0	0.47381	0.3116
Known	Bacteria	Bacteroidetes	Bacteroidia	Bacteroidales	Bacteroidaceae	Bacteroides	Bacteroides_cellulosilyticus	0	0.05224	0.24927	0	0.7537	0.28848	0	1.22817	12.0079	0	0	0.00214	0
Known	Bacteria	Bacteroidetes	Bacteroidia	Bacteroidales	Bacteroidaceae	Bacteroides	Bacteroides_clarus	0.00538	0	0	0	0	0	0	0.21216	0	0	0	0	0
Known	Bacteria	Bacteroidetes	Bacteroidia	Bacteroidales	Bacteroidaceae	Bacteroides	Bacteroides_eggerthii	0	5.50253	0.7246	0	0	0	0	0	0	0	0	0.04402	0
Known	Bacteria	Bacteroidetes	Bacteroidia	Bacteroidales	Bacteroidaceae	Bacteroides	Bacteroides_faecis	0	0	0	0	0	0	0	0.32257	0	0	0	0.24191	0
Known	Bacteria	Bacteroidetes	Bacteroidia	Bacteroidales	Bacteroidaceae	Bacteroides	Bacteroides_finegoldii	0.89441	0	0	0	0	0	0	1.37042	0	0.00216	0	0	0
Known	Bacteria	Bacteroidetes	Bacteroidia	Bacteroidales	Bacteroidaceae	Bacteroides	Bacteroides_fragilis	0	0	0.24523	0	8.15942	0	0	0.03966	9.67898	0	0	0	0
Known	Bacteria	Bacteroidetes	Bacteroidia	Bacteroidales	Bacteroidaceae	Bacteroides	Bacteroides_gallinarum	0.00505	0	0	0	0	0	0	0	0	20.9448	0	0	0
Known	Bacteria	Bacteroidetes	Bacteroidia	Bacteroidales	Bacteroidaceae	Bacteroides	Bacteroides_intestinalis	0	0	0	0	0	0	0	0	0.01672	0	0	0	0
Known	Bacteria	Bacteroidetes	Bacteroidia	Bacteroidales	Bacteroidaceae	Bacteroides	Bacteroides_mediterraneensis	0	0	0.00724	0	0	0	0	0	0	0	0	0	0
Known	Bacteria	Bacteroidetes	Bacteroidia	Bacteroidales	Bacteroidaceae	Bacteroides	Bacteroides_nordii	0	0	0.0015	0	0	0	0	0	0	0	0	0	0
Known	Bacteria	Bacteroidetes	Bacteroidia	Bacteroidales	Bacteroidaceae	Bacteroides	Bacteroides_ovatus	0.60592	1.22984	0.0036	0	1.16589	0.36208	0.00264	0.91116	0.01899	0.00346	0	0.49372	0
Known	Bacteria	Firmicutes	Clostridia	Clostridiales	Clostridiales_unclassified	Clostridiales_unclassified	Bacteroides_pectinophilus	0	0	2.15365	0	0	0	0	0	0	0	0	0	0.05173
Known	Bacteria	Bacteroidetes	Bacteroidia	Bacteroidales	Bacteroidaceae	Bacteroides	Bacteroides_salyersiae	0	1.11237	0	0	0	0	0	0	0	0	0	0.07192	0
Known	Bacteria	Bacteroidetes	Bacteroidia	Bacteroidales	Bacteroidaceae	Bacteroides	Bacteroides_stercorirosoris	0	0	0	0	0	0	0	0	0.00026	0	0	0	0
Known	Bacteria	Bacteroidetes	Bacteroidia	Bacteroidales	Bacteroidaceae	Bacteroides	Bacteroides_stercoris	5.56274	0	3.76313	0	0	7.09052	0	0	0	0.00246	0	0.13603	0
Known	Bacteria	Bacteroidetes	Bacteroidia	Bacteroidales	Bacteroidaceae	Bacteroides	Bacteroides_thetaiotaomicron	0.04856	0	0.32198	0	3.06178	0.13627	0	0	0.0315	0	0	0.08331	0
Known	Bacteria	Bacteroidetes	Bacteroidia	Bacteroidales	Bacteroidaceae	Bacteroides	Bacteroides_togonis	0	4.7288	0	0	0	0	0	0	0	0	0	0	0
Known	Bacteria	Bacteroidetes	Bacteroidia	Bacteroidales	Bacteroidaceae	Bacteroides	Bacteroides_uniformis	6.17292	0.41017	1.95016	0.09592	0	1.48634	0	6.98483	0.17922	0	0	0.50347	0.03731
Known	Bacteria	Bacteroidetes	Bacteroidia	Bacteroidales	Bacteroidaceae	Bacteroides	Bacteroides_xylanisolvens	0.07352	0.22902	0.7242	0	1.15703	0	17.3031	0	0.01204	20.557	0	0.0108	0
Known	Bacteria	Bacteroidetes	Bacteroidia	Bacteroidales	Barnesiellaceae	Barnesiella	Barnesiella_intestinihominis	0	0	1.34756	0	0	2.71967	0	1.33452	0	0	0	1.07277	0.00809
Known	Bacteria	Actinobacteria	Actinobacteria	Bifidobacteriales	Bifidobacteriaceae	Bifidobacterium	Bifidobacterium_adolescentis	0.39681	0	0.15509	0	0	1.20554	0	0	0	0	0	0.5321	0
Known	Bacteria	Actinobacteria	Actinobacteria	Bifidobacteriales	Bifidobacteriaceae	Bifidobacterium	Bifidobacterium_animalis	0	0	0	0	0	0	0.08489	0	0.04908	0	0	0	0
Known	Bacteria	Actinobacteria	Actinobacteria	Bifidobacteriales	Bifidobacteriaceae	Bifidobacterium	Bifidobacterium_bifidum	0.4659	0	0.02402	0	1.00456	0	0	0.00312	0	0	0	0	0
Known	Bacteria	Actinobacteria	Actinobacteria	Bifidobacteriales	Bifidobacteriaceae	Bifidobacterium	Bifidobacterium_catenulatum	0	0	0	0	0	0	0	0	0	0	0	0.13851	0
Known	Bacteria	Actinobacteria	Actinobacteria	Bifidobacteriales	Bifidobacteriaceae	Bifidobacterium	Bifidobacterium_dentium	0	0	0.10931	0	0.01897	0	0	0	0	0.25962	0	0	0
Known	Bacteria	Actinobacteria	Actinobacteria	Bifidobacteriales	Bifidobacteriaceae	Bifidobacterium	Bifidobacterium_longum	0.38823	0	0.02345	0	0.30605	0.09323	0.00144	0	0	0.04671	0	0.10054	0
Known	Bacteria	Proteobacteria	Deltaproteobacteria	Desulfovibrionales	Desulfovibrionaceae	Bilophila	Bilophila_wadsworthia	0.3022	0	0.08639	0.01189	0	0.20271	0	0.34452	0.30642	0.67482	0	0.23698	0
Known	Bacteria	Firmicutes	Clostridia	Clostridiales	Ruminococcaceae	Bittarella	Bittarella_massiliensis	0	0	0	0	0	0.00459	0	0	0.0073	0	0	0	0
Known	Bacteria	Firmicutes	Clostridia	Clostridiales	Lachnospiraceae	Blautia	Blautia_caecimuris	0	0	0	0	0	0.00299	0	0	0	0	5.52452	0	0
Known	Bacteria	Firmicutes	Clostridia	Clostridiales	Lachnospiraceae	Blautia	Blautia_faecicola	0.20452	0	0	0	0	0	0	0	0	0	0	0	0
Known	Bacteria	Firmicutes	Clostridia	Clostridiales	Lachnospiraceae	Blautia	Blautia_faecis	0.07611	0.15699	0.16659	0.02528	0.35306	0.12437	1.34305	0.07873	0.32434	0.16146	0	0.06392	0.02822
Known	Bacteria	Firmicutes	Clostridia	Clostridiales	Lachnospiraceae	Blautia	Blautia_glucerasea	0	0	0	0	0.04894	0.06342	0	0	0	0.00705	0	0	0
Known	Bacteria	Firmicutes	Clostridia	Clostridiales	Lachnospiraceae	Blautia	Blautia_hansenii	0.00756	0	0	0	0	0	0	0	0	0	0	0	0
Known	Bacteria	Firmicutes	Clostridia	Clostridiales	Lachnospiraceae	Blautia	Blautia_hydrogenotrophica	0	0.00642	0	0	0	0.00788	0	0	0.03071	0	0	0	0
Known	Bacteria	Firmicutes	Clostridia	Clostridiales	Lachnospiraceae	Blautia	Blautia_massiliensis	0.4237	0	0	0.01042	0	0.61988	0	0.04506	0.32339	0.10059	0	0.09852	0.12663
Known	Bacteria	Firmicutes	Clostridia	Clostridiales	Lachnospiraceae	Blautia	Blautia_obeum	0.47669	0.14125	0.01039	0.02472	0.47147	0.05351	0	0.29024	1.05632	0.02315	0	0.01221	0.00355
Known	Bacteria	Firmicutes	Clostridia	Clostridiales	Lachnospiraceae	Blautia	Blautia_producta	0	0	0	0	0	0.00192	0.38645	0	0	0	0.68694	0	0
Known	Bacteria	Firmicutes	Clostridia	Clostridiales	Lachnospiraceae	Blautia	Blautia_schinkii	0	0	0	0	0	0	0	0	0	0	0	0.02388	0
Known	Bacteria	Firmicutes	Clostridia	Clostridiales	Lachnospiraceae	Blautia	Blautia_stercoris	0	0	0	0	0	0	0	0.07252	0	0	0	0	0
Known	Bacteria	Firmicutes	Clostridia	Clostridiales	Lachnospiraceae	Blautia	Blautia_wexlerae	0.26707	0.62247	0.08888	0.22219	1.41678	0.78992	3.07552	0.31296	0.49791	0.41283	0	0.17208	0.34625
Known	Bacteria	Spirochaetes	Spirochaetia	Brachyspirales	Brachyspiraceae	Brachyspira	Brachyspira_pilosicoli	0	0	0	0	0	0	0	0	0	0	0	0	0.0751
Known	Bacteria	Firmicutes	Clostridia	Clostridiales	Lachnospiraceae	Brotolimicola	Brotolimicola_acetigignens	0	0	0	0	0	0.38725	0	0	0	0	0	0	0
Known	Bacteria	Bacteroidetes	Bacteroidia	Bacteroidales	Odoribacteraceae	Butyricimonas	Butyricimonas_faecalis	0	0	0	0	0	0	0	0	0	0	0	0	0.01355
Known	Bacteria	Bacteroidetes	Bacteroidia	Bacteroidales	Odoribacteraceae	Butyricimonas	Butyricimonas_faecihominis	0	0	0	0	0	0	0	0.03025	0	0	0	0.04906	0
Known	Bacteria	Bacteroidetes	Bacteroidia	Bacteroidales	Odoribacteraceae	Butyricimonas	Butyricimonas_paravirosa	0	0	0.09388	0	0	0.02237	0	0.05265	0	0.50998	0	0	0
Known	Bacteria	Bacteroidetes	Bacteroidia	Bacteroidales	Odoribacteraceae	Butyricimonas	Butyricimonas_virosa	0	0.76668	0	0.01732	0	0.20798	0	0	0	0	0	0.02463	0.02312
Known	Bacteria	Firmicutes	Clostridia	Clostridiales	Lachnospiraceae	Butyrivibrio	Butyrivibrio_crossotus	0	0	0	0	0	0	0	0	0	0	0	0	2.82273
Known	Bacteria	Proteobacteria	Epsilonproteobacteria	Campylobacterales	Campylobacteraceae	Campylobacter	Campylobacter_concisus	0	0	0	0	0	0	0	0	0	0.01666	0	0	0
Known	Bacteria	Proteobacteria	Epsilonproteobacteria	Campylobacterales	Campylobacteraceae	Campylobacter	Campylobacter_gracilis	0	0	0	0	0	0	0	0	0	0.00041	0	0	0
Known	Bacteria	Firmicutes	Clostridia	Clostridia_unclassified	Clostridia_unclassified	Candidatus_Allobutyricicoccus	Candidatus_Allobutyricicoccus_pentlandensis	0	0.00045	0.00115	0	0	0	0	0.84091	0	0	0	0	0
Known	Bacteria	Firmicutes	Clostridia	Clostridia_unclassified	Clostridia_unclassified	Candidatus_Allochristensenella	Candidatus_Allochristensenella_caecavium	0	0	0	0	0	0	0.00514	0.0008	0	0	0	0	0
Known	Bacteria	Firmicutes	Clostridia	Clostridia_unclassified	Clostridia_unclassified	Candidatus_Aristotella	Candidatus_Aristotella_avistercoris	0	0	0.00175	0	0	0	0	0	0	0.00786	0	0	0
Known	Bacteria	Firmicutes	Clostridia	Clostridia_unclassified	Clostridia_unclassified	Candidatus_Avimicrobium	Candidatus_Avimicrobium_caecorum	0.11199	0.0643	0.12314	0	0	0	0.04273	0.03451	0	0.24792	0	0	0.01008
Known	Bacteria	Firmicutes	Clostridia	Clostridia_unclassified	Clostridia_unclassified	Candidatus_Avimonas	Candidatus_Avimonas_narfia	0	0	0	0	0	0	0	0	0.17489	0	0	0	0
Known	Bacteria	Firmicutes	Clostridia	Candidatus_Borkfalkiales	Candidatus_Borkfalkiaceae	Candidatus_Borkfalkia	Candidatus_Borkfalkia_ceftriaxoniphila	0	0	0	0	0.02624	0.05466	0	0.00232	0	0	0	0.00358	0
Known	Bacteria	Firmicutes	Clostridia	Clostridiales	Ruminococcaceae	Candidatus_Cibiobacter	Candidatus_Cibiobacter_qucibialis	0	0.39951	1.29844	0.1753	0	0	0	0	0.58922	2.06661	0	0.65113	0.02275
Known	Bacteria	Bacillota	Clostridia	Clostridiales	Eubacteriales_incertae_sedis	Candidatus_Cibionibacter	Candidatus_Cibionibacter_quicibialis	0	0	0	0	0.2948	0.35665	0	0	0	0	0	0	0
Known	Bacteria	Firmicutes	Clostridia	Clostridia_unclassified	Clostridia_unclassified	Candidatus_Heteroclostridium	Candidatus_Heteroclostridium_caecigallinarum	0	0	0	0	0	0	0	0.00105	0	0	0	0	0
Known	Bacteria	Firmicutes	Clostridia	Clostridia_unclassified	Clostridia_unclassified	Candidatus_Metalachnospira	Candidatus_Metalachnospira_gallinarum	0	0	0.03942	0	0	0	0	0	0	0	0	0	0
Known	Bacteria	Firmicutes	Clostridia	Clostridia_unclassified	Clostridia_unclassified	Candidatus_Metaruminococcus	Candidatus_Metaruminococcus_caecorum	0	0	0	0	0	0	0	0	0.00669	0	0	0	0
Known	Bacteria	Firmicutes	Clostridia	Clostridia_unclassified	Clostridia_unclassified	Candidatus_Neochristensenella	Candidatus_Neochristensenella_gallicola	0	0	0	0	0	0	0	0.02488	0	0	0	0.00335	0
Known	Bacteria	Firmicutes	Clostridia	Clostridia_unclassified	Clostridia_unclassified	Candidatus_Neoclostridium	Candidatus_Neoclostridium_roslinense	0	0	0.17612	0	0	0	0	0	0	0	0	0	0
Known	Bacteria	Firmicutes	Clostridia	Clostridia_unclassified	Clostridia_unclassified	Candidatus_Parachristensenella	Candidatus_Parachristensenella_avicola	0	0	0	0	0	0	0.00975	0	0	0	0	0	0
Known	Bacteria	Firmicutes	Clostridia	Clostridia_unclassified	Clostridia_unclassified	Candidatus_Paralachnospira	Candidatus_Paralachnospira_caecorum	0	0.00956	0	0	0	0	0	0	0	0	0	0	0
Known	Bacteria	Firmicutes	Clostridia	Clostridia_unclassified	Clostridia_unclassified	Candidatus_Pararuminococcus	Candidatus_Pararuminococcus_gallinarum	0	0.02841	0.01866	0	0	0	0.81434	0.03745	0.05624	0	0	0.00134	0.00115
Known	Bacteria	Firmicutes	Clostridia	Clostridia_unclassified	Clostridia_unclassified	Candidatus_Pseudobutyricicoccus	Candidatus_Pseudobutyricicoccus_lothianensis	0	0	0.04738	0	0	0	0	0	0	0	0	0	0
Known	Bacteria	Firmicutes	Clostridia	Clostridia_unclassified	Clostridia_unclassified	Candidatus_Pseudoruminococcus	Candidatus_Pseudoruminococcus_merdavium	0	0	0	0	0	0	0	0	0	0	0.03237	0	0
Known	Bacteria	Firmicutes	Clostridia	Clostridia_unclassified	Clostridia_unclassified	Candidatus_Woodwardibium	Candidatus_Woodwardibium_gallinarum	0	0	0.0129	0	0	0	0	0	0	0	0	0	0.0917
Known	Bacteria	Firmicutes	Clostridia	Clostridiales	Lachnospiraceae	Catenibacillus	Catenibacillus_scindens	0	0	0	0	0.00041	0.00201	0	0	0	0	0	0	0
Known	Bacteria	Firmicutes	Clostridia	Clostridiales	Christensenellaceae	Christensenella	Christensenella_intestinihominis	0	0	0	0	0	0.00175	0	0	0	0	0	0	0
Known	Bacteria	Firmicutes	Clostridia	Clostridiales	Christensenellaceae	Christensenella	Christensenella_massiliensis	0	0	0	0	0	0	0.039	0	0	0	0	0	0.00219
Known	Bacteria	Firmicutes	Clostridia	Clostridiales	Christensenellaceae	Christensenella	Christensenella_minuta	0	0	0	0	0	0	0	0	0	0	0	0.00433	0
Known	Bacteria	Proteobacteria	Gammaproteobacteria	Enterobacterales	Enterobacteriaceae	Citrobacter	Citrobacter_farmeri	0	0	0	0	0	0	0.01534	0	0	0	0	0	0
Known	Bacteria	Proteobacteria	Gammaproteobacteria	Enterobacterales	Enterobacteriaceae	Citrobacter	Citrobacter_freundii	0	0	0	0	0	0	0	0	0	0.00125	0	0	0
Known	Bacteria	Synergistetes	Synergistia	Synergistales	Synergistaceae	Cloacibacillus	Cloacibacillus_porcorum	0	0.01287	0	0	0	0	0	0	0	0	0	0	0
Known	Bacteria	Firmicutes	Clostridia	Clostridiales	Clostridiaceae	Clostridium	Clostridium_celatum	0	0	0.03562	0	0	0	0	0	0	0	0	0	0
Known	Bacteria	Firmicutes	Clostridia	Clostridiales	Clostridiaceae	Clostridium	Clostridium_disporicum	0.06962	0	0.01083	0	0	0	0	0	0	0.01264	0	0	0
Known	Bacteria	Firmicutes	Clostridia	Clostridiales	Clostridiaceae	Clostridium	Clostridium_fessum	0.20288	0.49774	0.23889	0.52587	0.26795	0.3373	0.8298	0.11628	0.14155	0	0	0.23921	0.04129
Known	Bacteria	Firmicutes	Clostridia	Clostridiales	Lachnospiraceae	Lachnoclostridium	Clostridium_hylemonae	0	0	0	0	0	0	0.01125	0	0	0	0	0	0
Known	Bacteria	Firmicutes	Erysipelotrichia	Erysipelotrichales	Erysipelotrichaceae	Erysipelatoclostridium	Clostridium_innocuum	0	0	0	0.29797	0.13066	0	0.50238	0	0.01714	0	0.31698	0	0
Known	Bacteria	Firmicutes	Clostridia	Clostridiales	Ruminococcaceae	Ruminococcaceae_unclassified	Clostridium_leptum	0.52098	0.21849	0.03186	0	0.00203	0.01974	0.26887	0	0.17867	0.46117	0	0	0.02385
Known	Bacteria	Firmicutes	Clostridia	Clostridiales	Clostridiaceae	Clostridium	Clostridium_paraputrificum	0	0	0.01084	0	0	0	0	0	0	0	0.59609	0	0
Known	Bacteria	Firmicutes	Clostridia	Clostridiales	Clostridiaceae	Clostridium	Clostridium_perfringens	0	0	0	0	0	0	0	0	0	0.01169	0	0	0
Known	Bacteria	Firmicutes	Clostridia	Clostridiales	Clostridiaceae	Clostridium	Clostridium_phoceensis	0.31514	0.12808	0.14617	0.15216	0	0	0.39196	0.20345	0.5003	0.40223	0	0.22015	0.09351
Known	Bacteria	Firmicutes	Clostridia	Clostridiales	Lachnospiraceae	Lachnoclostridium	Clostridium_scindens	0	0	0	0	0	0.00203	0	0	0	0	0	0	0
Known	Bacteria	Firmicutes	Erysipelotrichia	Erysipelotrichales	Erysipelotrichaceae	Erysipelatoclostridium	Clostridium_spiroforme	0.00892	0	0	0	0.16508	0	0.01727	0.00574	0	0.00365	0.46814	0	0
Known	Bacteria	Firmicutes	Clostridia	Clostridiales	Lachnospiraceae	Lachnoclostridium	Clostridium_symbiosum	0	0.00304	0	0	0	0	0	0	0	0.0008	0.04201	0	0
Known	Bacteria	Actinobacteria	Coriobacteriia	Coriobacteriales	Coriobacteriaceae	Collinsella	Collinsella_aerofaciens	0.52051	0	0.06613	0.38766	0	0.18738	1.19407	0.07938	0.51432	0.55133	0	0.39919	0.26047
Known	Bacteria	Actinobacteria	Coriobacteriia	Coriobacteriales	Coriobacteriaceae	Collinsella	Collinsella_bouchesdurhonensis	0	0	0	0.00186	0	0	0	0	0	0	0	0.0159	0.03204
Known	Bacteria	Actinobacteria	Coriobacteriia	Coriobacteriales	Coriobacteriaceae	Enorma	Collinsella_massiliensis	0	0	0	0	0	0	0	0	0	0.00553	0	0	0
Known	Bacteria	Actinobacteria	Coriobacteriia	Coriobacteriales	Coriobacteriaceae	Collinsella	Collinsella_stercoris	0.01813	0	0	0	0	0	0	0	0	0	0	0	0
Known	Bacteria	Actinobacteria	Coriobacteriia	Coriobacteriales	Coriobacteriaceae	Collinsella	Collinsella_tanakaei	0	0	0	0	0	0	0	0	0	0	0	0.00118	0
Known	Bacteria	Firmicutes	Erysipelotrichia	Erysipelotrichales	Erysipelotrichaceae	Coprobacillus	Coprobacillus_cateniformis	0	0	0	0.09338	0	0	0.05983	0	0	0	0	0	0.07321
Known	Bacteria	Bacteroidetes	Bacteroidia	Bacteroidales	Barnesiellaceae	Coprobacter	Coprobacter_fastidiosus	0	0	0	0	0	0.0584	0	0	0	0	0	0	0
Known	Bacteria	Bacteroidetes	Bacteroidia	Bacteroidales	Barnesiellaceae	Coprobacter	Coprobacter_secundus	0.07564	0	0	0	0	0.06174	0	0	0	0	0	0	0
Known	Bacteria	Firmicutes	Clostridia	Clostridiales	Lachnospiraceae	Coprococcus	Coprococcus_catus	0.11766	0	0.03143	0.2362	0.21723	0.0691	0.18448	0	0.14977	0	0	0.00984	0.03328
Known	Bacteria	Firmicutes	Clostridia	Clostridiales	Lachnospiraceae	Coprococcus	Coprococcus_comes	0.27909	0.77486	0	0.4126	0.553	0.32771	1.43919	0	0.74917	0	0	0.10655	0.0042
Known	Bacteria	Firmicutes	Clostridia	Clostridiales	Lachnospiraceae	Coprococcus	Coprococcus_eutactus	0	0	1.3082	0	2.82241	1.9219	0	0	0	0	0	0.07	0.94117
Known	Bacteria	Actinobacteria	Coriobacteriia	Coriobacteriia_unclassified	Coriobacteriia_unclassified	Coriobacteriia_unclassified	Coriobacteriia_bacterium	0	0.0151	0	0	0	0	0	0	0	0	0	0	0
Known	Bacteria	Proteobacteria	Deltaproteobacteria	Desulfovibrionales	Desulfovibrionaceae	Desulfovibrio	Desulfovibrio_piger	0	0	0	0	0	0	0	0.19279	0	0	0	0	0.06992
Known	Bacteria	Firmicutes	Negativicutes	Veillonellales	Veillonellaceae	Dialister	Dialister_invisus	4.2133	0	1.53741	0	0	0.72999	0	0	0	0	0	4.74033	0
Known	Bacteria	Firmicutes	Erysipelotrichia	Erysipelotrichales	Erysipelotrichaceae	Dielma	Dielma_fastidiosa	0.00338	0	0	0	0.01095	0	0.01768	0	0.00078	0.0032	0	0	0
Known	Bacteria	Firmicutes	Clostridia	Clostridiales	Lachnospiraceae	Diplocloster	Diplocloster_agilis	0	0	0	0	0	0.00082	0	0	0	0	0	0	0
Known	Bacteria	Firmicutes	Clostridia	Clostridiales	Lachnospiraceae	Dorea	Dorea_formicigenerans	0.02033	0	0	0.03828	0.15002	0.05072	0.02426	0.03364	0.1409	0	0	0.10897	0.11029
Known	Bacteria	Firmicutes	Clostridia	Clostridiales	Lachnospiraceae	Dorea	Dorea_longicatena	0.10436	0	0.11905	0.27448	0.5399	0.26111	0.30342	0.16656	0.32802	0.44752	0	0.15921	0.3171
Known	Bacteria	Firmicutes	Clostridia	Clostridiales	Lachnospiraceae	Dorea	Dorea_phocaeensis	0.00414	0	0	0	0	0	0	0.02371	0	0	0	0	0
Known	Bacteria	Proteobacteria	Betaproteobacteria	Burkholderiales	Sutterellaceae	Duodenibacillus	Duodenibacillus_massiliensis	0	0	0	0	0	0	0	0	0	0	0	0.32833	0
Known	Bacteria	Bacteroidetes	Bacteroidia	Bacteroidales	Dysgonomonadaceae	Dysgonomonas	Dysgonomonas_capnocytophagoides	0	0	0	0	0	0	0.02245	0	0	0	0	0	0
Known	Bacteria	Firmicutes	Clostridia	Clostridiales	Oscillospiraceae	Dysosmobacter	Dysosmobacter_welbionis	0.52495	0.16715	0.00535	0.01366	0.16994	1.03839	1.21367	0.65944	1.16202	0.4322	0	0.11137	0.0359
Known	Bacteria	Actinobacteria	Coriobacteriia	Eggerthellales	Eggerthellaceae	Eggerthella	Eggerthella_lenta	0	0.07608	0	0	0.11329	0.03963	0.10172	0	0.82525	0.04579	0.24401	0	0
Known	Bacteria	Firmicutes	Clostridia	Clostridiales	Lachnospiraceae	Eisenbergiella	Eisenbergiella_massiliensis	0	0	0	0	0	0	1.5394	0.02874	0	0.40349	0	0	0
Known	Bacteria	Firmicutes	Clostridia	Clostridiales	Lachnospiraceae	Eisenbergiella	Eisenbergiella_tayi	0	0.09461	0	0	0.00062	0	0.26264	0.08522	0.0063	0.0141	0	0	0.33472
Known	Bacteria	Proteobacteria	Gammaproteobacteria	Enterobacterales	Enterobacteriaceae	Enterobacter	Enterobacter_hormaechei	0	0	0	0	0	0	0	0	0	0.12982	0	0	0
Known	Bacteria	Firmicutes	Clostridia	Clostridiales	Lachnospiraceae	Enterocloster	Enterocloster_aldensis	0	0	0	0	0	0	0.03306	0.0615	0	0.06916	0.29375	0	0
Known	Bacteria	Firmicutes	Clostridia	Clostridiales	Lachnospiraceae	Enterocloster	Enterocloster_asparagiformis	0	0.06064	0	0	0	0.00586	0	0.03619	0	0.34412	0	0.00198	0
Known	Bacteria	Firmicutes	Clostridia	Clostridiales	Lachnospiraceae	Enterocloster	Enterocloster_bolteae	0	0.12212	0	0	0.01887	0.01352	0.52625	0.04033	0.01692	0.46869	5.55723	0	0
Known	Bacteria	Firmicutes	Clostridia	Clostridiales	Lachnospiraceae	Enterocloster	Enterocloster_citroniae	0.00733	0.0018	0	0	0.01847	0	0	0	0.01179	0.02326	0.00773	0.00316	0
Known	Bacteria	Firmicutes	Clostridia	Clostridiales	Lachnospiraceae	Enterocloster	Enterocloster_clostridioformis	0	0	0	0	0	0	0.01825	0	0	0	2.30071	0	0
Known	Bacteria	Firmicutes	Clostridia	Clostridiales	Lachnospiraceae	Enterocloster	Enterocloster_hominis	0	0	0	0	0.349	0.6691	0	0	0	0	0	0	0
Known	Bacteria	Firmicutes	Clostridia	Clostridiales	Lachnospiraceae	Enterocloster	Enterocloster_lavalensis	0	0	0	0.03001	0.00561	0	0.19043	0	0.00232	0	0	0	0
Known	Bacteria	Firmicutes	Bacilli	Lactobacillales	Enterococcaceae	Enterococcus	Enterococcus_faecium	0	0.0219	0	0	0	0	0	0	0	0	0	0	0
Known	Bacteria	Firmicutes	Erysipelotrichia	Erysipelotrichales	Erysipelotrichaceae	Erysipelatoclostridium	Erysipelatoclostridium_ramosum	0.00513	0	0	0	0.09835	0	0.27568	0.00589	0.1801	0	0.78609	0	0
Known	Bacteria	Proteobacteria	Gammaproteobacteria	Enterobacterales	Enterobacteriaceae	Escherichia	Escherichia_coli	0.01933	0	0.09707	0	0.08522	0	1.53239	0.03446	0	1.6773	0	0.0492	0
Known	Bacteria	Firmicutes	Clostridia	Clostridiales	Eubacteriaceae	Eubacterium	Eubacterium_ramulus	0.00493	0	0	0	0.08273	0.11105	0	0	0.8611	0	0	0.14914	0.0092
Known	Bacteria	Firmicutes	Clostridia	Clostridiales	Lachnospiraceae	Lachnospiraceae_unclassified	Eubacterium_rectale	1.85659	6.35033	0.142	1.75656	3.41605	5.03419	0	0	1.76675	0	0	0.14241	0.22957
Known	Bacteria	Firmicutes	Clostridia	Clostridiales	Ruminococcaceae	Ruminococcaceae_unclassified	Eubacterium_siraeum	0	2.47904	6.77102	0.03994	0.00684	0.13732	0	0	0.03167	0.47188	0	0.00277	0.11271
Known	Bacteria	Firmicutes	Clostridia	Clostridiales	Eubacteriaceae	Eubacterium	Eubacterium_ventriosum	0.33688	0	0.12268	0	0.31079	0.22503	0	0	0	0	0	0.00326	0.00628
Known	Bacteria	Firmicutes	Clostridia	Clostridiales	Clostridiales_unclassified	Evtepia	Evtepia_gabavorous	0.06883	0.08333	0	0	0.27012	0.18762	0	0	0	0	0	0	0
Known	Bacteria	Firmicutes	Erysipelotrichia	Erysipelotrichales	Erysipelotrichaceae	Faecalibacillus	Faecalibacillus_faecis	0	0	0	0	0	0	0	0.14223	0	0	0	0	0
Known	Bacteria	Firmicutes	Erysipelotrichia	Erysipelotrichales	Erysipelotrichaceae	Faecalibacillus	Faecalibacillus_intestinalis	0	0	0	0	0	0.0413	0	0	0	0.10359	0	0	0
Known	Bacteria	Firmicutes	Clostridia	Clostridiales	Ruminococcaceae	Faecalibacterium	Faecalibacterium_prausnitzii	9.87298	5.73341	2.26139	4.98637	4.72231	3.88435	3.93881	1.49352	4.11165	4.86422	0	2.04167	1.47934
Known	Bacteria	Firmicutes	Clostridia	Clostridiales	Lachnospiraceae	Faecalicatena	Faecalicatena_contorta	0	0	0	0	0.0053	0	0.02947	0	0	0	0	0	0
Known	Bacteria	Firmicutes	Clostridia	Clostridiales	Lachnospiraceae	Faecalicatena	Faecalicatena_fissicatena	0.0176	0	0	0	0	0.10577	0.04725	0	0	0	0	0.01487	0
Known	Bacteria	Firmicutes	Erysipelotrichia	Erysipelotrichales	Erysipelotrichaceae	Faecalicoccus	Faecalicoccus_pleomorphus	0.00335	0	0	0	0	0	0	0	0	0	0	0	0
Known	Bacteria	Firmicutes	Clostridia	Clostridiales	Lachnospiraceae	Faecalimonas	Faecalimonas_umbilicata	0	0	0	0	0	0	0.26754	0	0	0	0	0	0
Known	Bacteria	Firmicutes	Erysipelotrichia	Erysipelotrichales	Erysipelotrichaceae	Faecalitalea	Faecalitalea_cylindroides	0	0.01159	0	0	0	0	0	0	0	0	0	0	0
Known	Bacteria	Firmicutes	Clostridia	Clostridiales	Ruminococcaceae	Flavonifractor	Flavonifractor_plautii	0.18541	0	0.02155	0	0.21303	0.13008	1.5349	0.12205	0.45676	0.33622	5.40699	0.03771	0
Known	Bacteria	Firmicutes	Clostridia	Clostridiales	Lachnospiraceae	Fusicatenibacter	Fusicatenibacter_saccharivorans	0.49666	1.89644	0.0815	0.22594	0.84163	0.8371	1.7675	0.56956	1.07488	0.195	0	0.03675	0.11734
Known	Bacteria	Firmicutes	Clostridia	Clostridiales	Ruminococcaceae	Gemmiger	Gemmiger_formicilis	0	0	0.29028	0.10424	3.99105	2.92199	0	0.91766	2.21734	0.12091	0	0.30631	0.04867
Known	Bacteria	Actinobacteria	Coriobacteriia	Eggerthellales	Eggerthellaceae	Gordonibacter	Gordonibacter_pamelaeae	0	0	0	0	0.01169	0.00059	0	0	0	0	0	0	0
Known	Bacteria	Firmicutes	Clostridia	Clostridiales	Christensenellaceae	Guopingia	Guopingia_tenuis	0	0	0	0	0	0.01597	0	0	0	0	0	0	0
Known	Bacteria	Proteobacteria	Gammaproteobacteria	Pasteurellales	Pasteurellaceae	Haemophilus	Haemophilus_parainfluenzae	0	0	0.13538	0.02093	0.00511	0.00127	0	0.145	0	0.05678	0	0.00694	0
Known	Bacteria	Firmicutes	Clostridia	Clostridiales	Ruminococcaceae	Harryflintia	Harryflintia_acetispora	0	0	0	0	0	0	0.08381	0	0.02163	0	0	0	0
Known	Bacteria	Firmicutes	Erysipelotrichia	Erysipelotrichales	Erysipelotrichaceae	Holdemanella	Holdemanella_biformis	0	0	0	0	0	0	0	0	0	0	0	0	0.00113
Known	Bacteria	Firmicutes	Erysipelotrichia	Erysipelotrichales	Erysipelotrichaceae	Holdemania	Holdemania_filiformis	0	0.06917	0.00155	0	0.05782	0.05519	0.09662	0	0	0.09605	0	0.02354	0
Known	Bacteria	Firmicutes	Erysipelotrichia	Erysipelotrichales	Erysipelotrichaceae	Holdemania	Holdemania_massiliensis	0	0	0	0	0	0	0	0.05229	0	0	0	0	0
Known	Bacteria	Firmicutes	Clostridia	Clostridiales	Clostridiaceae	Hungatella	Hungatella_hathewayi	0	0.06154	0	0.04181	0.03581	0	0.09985	0.00711	0.00409	0.01152	2.41915	0	0
Known	Bacteria	Firmicutes	Clostridia	Clostridiales	Ruminococcaceae	Hydrogeniiclostidium	Hydrogeniiclostidium_mannosilyticum	0.00441	0.00098	0	0	0	0	0.00063	0	0.01764	0	0	0	0
Known	Bacteria	Firmicutes	Clostridia	Clostridiales	Oscillospiraceae	Hydrogenoanaerobacterium	Hydrogenoanaerobacterium_saccharovorans	0	0	0	0	0.10897	0.15863	0	0	0	0	0	0	0
Known	Bacteria	Firmicutes	Clostridia	Clostridiales	Peptostreptococcaceae	Intestinibacter	Intestinibacter_bartlettii	0.01991	0	0.00548	0	0.10378	0	0	0	0	0.10087	0	0	0
Known	Bacteria	Firmicutes	Clostridia	Clostridiales	Clostridiales_unclassified	Intestinimonas	Intestinimonas_butyriciproducens	0	0.00569	0	0	0.03572	0.03528	0.01674	0.00311	0.00568	0.03448	0	0.00112	0
Known	Bacteria	Firmicutes	Clostridia	Clostridiales	Clostridiales_unclassified	Intestinimonas	Intestinimonas_gabonensis	0	0.00816	0.01614	0	0	0	0	0.00802	0.00911	0	0	0.00514	0.00705
Known	Bacteria	Firmicutes	Clostridia	Clostridiales	Clostridiales_unclassified	Intestinimonas	Intestinimonas_massiliensis	0	0.02373	0	0	0	0.02656	0	0.24266	0	0.00951	1.11289	0	0.00887
Known	Bacteria	Firmicutes	Clostridia	Clostridiales	Clostridiales_unclassified	Intestinimonas	Intestinimonas_timonensis	0	0	0.04475	0	0	0	0	0	0	0	0	0	0
Known	Bacteria	Proteobacteria	Gammaproteobacteria	Enterobacterales	Enterobacteriaceae	Klebsiella	Klebsiella_pneumoniae	0	1.94049	0	0.08037	0	0	0.73402	0	0	0.47943	0	0	0.00386
Known	Bacteria	Firmicutes	Clostridia	Clostridiales	Lachnospiraceae	Lachnospira	Lachnospira_eligens	1.27374	0	2.5637	0	1.62639	0.0336	0	0	0.48212	0	0	0	0
Known	Bacteria	Firmicutes	Clostridia	Clostridiales	Lachnospiraceae	Lachnospira	Lachnospira_pectinoschiza	0	0	0	1.49012	1.27733	0.22142	0	0	2.16852	0	0	0	0
Known	Bacteria	Firmicutes	Clostridia	Clostridiales	Lachnospiraceae	Lacrimispora	Lacrimispora_amygdalina	0.19864	0.15119	0.1728	0.33566	0.23743	0.11787	0.71455	0	0	0.58274	0	0.07178	0
Known	Bacteria	Firmicutes	Clostridia	Clostridiales	Lachnospiraceae	Lacrimispora	Lacrimispora_celerecrescens	0	0.02166	0.04129	0.12265	0	0	0	0	0.09302	0.05728	0	0.04412	0.07232
Known	Bacteria	Firmicutes	Clostridia	Clostridiales	Lachnospiraceae	Lacrimispora	Lacrimispora_saccharolytica	0	0	0	0	0	0	0	0	0	0.29939	0	0	0
Known	Bacteria	Firmicutes	Bacilli	Lactobacillales	Lactobacillaceae	Lacticaseibacillus	Lacticaseibacillus_paracasei	0	0	0	0.00478	0	0	0	0	0	0	0	0	0
Known	Bacteria	Firmicutes	Bacilli	Lactobacillales	Lactobacillaceae	Lacticaseibacillus	Lacticaseibacillus_rhamnosus	0	0	0	0	0	0	0.0274	0	0	0.00849	0	0	0
Known	Bacteria	Firmicutes	Bacilli	Lactobacillales	Lactobacillaceae	Lactobacillus	Lactobacillus_delbrueckii	0	0	0	0	0	0	0.00336	0	0	0	0	0	0
Known	Bacteria	Firmicutes	Bacilli	Lactobacillales	Lactobacillaceae	Lactobacillus	Lactobacillus_gasseri	0	0	0	0	0	0	0	0	0	0.00173	0	0	0
Known	Bacteria	Firmicutes	Bacilli	Lactobacillales	Streptococcaceae	Lactococcus	Lactococcus_lactis	0	0	0	0	0	0	0.06281	0	0	0	0	0	0
Known	Bacteria	Bacillota	Clostridia	Clostridiales	Oscillospiraceae	Lawsonibacter	Lawsonibacter_asaccharolyticus	0	0	0	0	0.11734	0.11606	0	0	0	0	0	0	0
Known	Bacteria	Firmicutes	Clostridia	Clostridiales	Oscillospiraceae	Lawsonibacter	Lawsonibacter_hominis	0	0	0	0	0.00169	0.04451	0	0	0	0	0	0	0
Known	Bacteria	Firmicutes	Clostridia	Clostridiales	Eubacteriales_Family_XIII_Incertae_Sedis	Lentihominibacter	Lentihominibacter_faecis	0	0	0	0	0.02284	0.02087	0	0	0	0	0	0	0
Known	Bacteria	Firmicutes	Bacilli	Lactobacillales	Lactobacillaceae	Ligilactobacillus	Ligilactobacillus_salivarius	0	0	0	0	0	0	0	0	0	0	0	0.01418	0
Known	Bacteria	Firmicutes	Bacilli	Lactobacillales	Lactobacillaceae	Limosilactobacillus	Limosilactobacillus_fermentum	0	0	0	0	0	0	0.04306	0	0	0	0	0	0
Known	Bacteria	Firmicutes	Erysipelotrichia	Erysipelotrichales	Erysipelotrichaceae	Massilicoli	Massilicoli_timonensis	0	0	0	0	0	0	0.00798	0	0	0	0	0	0
Known	Bacteria	Firmicutes	Clostridia	Clostridiales	Oscillospiraceae	Massiliimalia	Massiliimalia_timonensis	0	0	0	0	0	0.00067	0	0	0	0	0	0	0
Known	Bacteria	Firmicutes	Clostridia	Clostridiales	Ruminococcaceae	Massilimaliae	Massilimaliae_massiliensis	0	0	0	0	0	0	0	0	0.0004	0	0	0	0
Known	Bacteria	Firmicutes	Clostridia	Clostridiales	Ruminococcaceae	Massilimaliae	Massilimaliae_timonensis	0.00305	0	0	0	0	0	0	0	0.00326	0	0	0	0
Known	Bacteria	Firmicutes	Erysipelotrichia	Erysipelotrichales	Erysipelotrichaceae	Massilimicrobiota	Massilimicrobiota_timonensis	0.01204	0	0	0	0	0	0	0	0	0.03221	0	0	0
Known	Bacteria	Firmicutes	Clostridia	Clostridiales	Clostridiaceae	Massilioclostridium	Massilioclostridium_coli	0	0	0	0	0.00034	0	0.00935	0	0	0	0	0	0.00296
Known	Bacteria	Firmicutes	Clostridia	Clostridiales	Clostridiales_unclassified	Massilistercora	Massilistercora_timonensis	0	0	0.02883	0	0	0	0	0	0	0	0	0	0
Known	Bacteria	Firmicutes	Clostridia	Clostridiales	Lachnospiraceae	Mediterraneibacter	Mediterraneibacter_butyricigenes	0	0	0	0.01004	0.02451	0.02675	0	0	0.0422	0	0	0	0.00471
Known	Bacteria	Firmicutes	Clostridia	Clostridiales	Lachnospiraceae	Mediterraneibacter	Mediterraneibacter_faecis	0	0	0	0	0.1826	0.1641	0	0	0	0	0	0	0
Known	Bacteria	Firmicutes	Clostridia	Clostridiales	Lachnospiraceae	Mediterraneibacter	Mediterraneibacter_glycyrrhizinilyticus	0.00713	0	0	0	0	0	0.65691	0.0092	0	0	0	0	0
Known	Bacteria	Firmicutes	Clostridia	Clostridiales	Lachnospiraceae	Mediterraneibacter	Mediterraneibacter_massiliensis	0.00384	0	0	0	0	0.00157	0	0	0	0	0	0	0
Known	Bacteria	Firmicutes	Negativicutes	Veillonellales	Veillonellaceae	Megasphaera	Megasphaera_elsdenii	0	0	0	0	0	0	0	0	0	0	0	0	0.00986
Known	Bacteria	Firmicutes	Negativicutes	Veillonellales	Veillonellaceae	Megasphaera	Megasphaera_hexanoica	0	0	0	0.12134	0	0	0	0	0	0	0	0	0.01864
Known	Bacteria	Firmicutes	Clostridia	Clostridiales	Lachnospiraceae	Merdimonas	Merdimonas_faecis	0	0	0.00424	0	0	0	0	0	0	0	0	0	0
Known	Bacteria	Bacteroidetes	Bacteroidia	Bacteroidales	Rikenellaceae	Millionella	Millionella_massiliensis	0	0	0.30402	0	0	0	0	0	0	0	0	0	0
Known	Bacteria	Firmicutes	Negativicutes	Selenomonadales	Selenomonadaceae	Mitsuokella	Mitsuokella_jalaludinii	0	0	0	1.97427	0	0	0	0	0	0	0	0	0.05101
Known	Bacteria	Firmicutes	Clostridia	Clostridiales	Clostridiales_unclassified	Monoglobus	Monoglobus_pectinilyticus	0.03508	0	0.12668	0	0	0	0	0	0	0	0	0	0
Known	Bacteria	Firmicutes	Clostridia	Clostridiales	Ruminococcaceae	Negativibacillus	Negativibacillus_massiliensis	0	0	0.07474	0	0.06343	0.01686	0	0	0	0	0	0	0
Known	Bacteria	Firmicutes	Clostridia	Clostridiales	Ruminococcaceae	Neglecta	Neglecta_timonensis	0	0.05892	0	0	0	0	0	0.02268	0	0	0	0	0.0374
Known	Bacteria	Firmicutes	Clostridia	Clostridiales	Oscillospiraceae	Neglectibacter	Neglectibacter_timonensis	0	0	0	0	0	0.0155	0	0	0	0	0	0	0
Known	Bacteria	Bacteroidetes	Bacteroidia	Bacteroidales	Odoribacteraceae	Odoribacter	Odoribacter_laneus	0	0	0	0	0	1.16318	0	0.04532	0	0	0	0	0
Known	Bacteria	Bacteroidetes	Bacteroidia	Bacteroidales	Odoribacteraceae	Odoribacter	Odoribacter_splanchnicus	0.58833	0.48419	0.25657	0	0	0.44943	0	0.29925	0.00251	0	0	0.71803	0.03737
Known	Bacteria	Firmicutes	Clostridia	Clostridiales	Oscillospiraceae	Oscillibacter	Oscillibacter_valericigenes	0	0	0	0	0.6994	0.14739	0	0	0	0	0	0	0
Known	Bacteria	Proteobacteria	Betaproteobacteria	Burkholderiales	Oxalobacteraceae	Oxalobacter	Oxalobacter_formigenes	0	0	0.02781	0	0	0	0	0	0	0	0	0	0
Known	Bacteria	Bacteroidetes	Bacteroidia	Bacteroidales	Tannerellaceae	Parabacteroides	Parabacteroides_bouchesdurhonensis	0	0	0	0	0	0	0	0	0	0	0	0.08013	0
Known	Bacteria	Bacteroidetes	Bacteroidia	Bacteroidales	Tannerellaceae	Parabacteroides	Parabacteroides_distasonis	2.02325	0.09146	0.78948	0.02539	0	0	0	1.13442	9.39033	10.4074	0	0.45267	0
Known	Bacteria	Bacteroidetes	Bacteroidia	Bacteroidales	Tannerellaceae	Parabacteroides	Parabacteroides_goldsteinii	0	0	0	0	0	0	13.2575	0	0	0	0	0	0.02037
Known	Bacteria	Bacteroidetes	Bacteroidia	Bacteroidales	Tannerellaceae	Parabacteroides	Parabacteroides_merdae	0.80316	2.35791	1.12499	0	0	2.64315	0	3.70899	0	0	0	1.14709	0.01276
Known	Bacteria	Bacteroidetes	Bacteroidia	Bacteroidales	Prevotellaceae	Paraprevotella	Paraprevotella_clara	1.37188	0	0	0.0848	0	0	0	1.56657	0	0	0	0.38863	0.00526
Known	Bacteria	Proteobacteria	Betaproteobacteria	Burkholderiales	Sutterellaceae	Parasutterella	Parasutterella_excrementihominis	0.01187	0	0.04255	0	1.1039	0	1.52643	0.14661	0	0	0	0	0
Known	Bacteria	Actinobacteria	Coriobacteriia	Coriobacteriales	Atopobiaceae	Parolsenella	Parolsenella_catena	0	0	0	0.03771	0	0	0	0	0	0	0	0	0.19711
Known	Bacteria	Firmicutes	Negativicutes	Acidaminococcales	Acidaminococcaceae	Phascolarctobacterium	Phascolarctobacterium_faecium	0	2.93709	0	0	0	0	0	0	0	1.51745	0	0.03347	0
Known	Bacteria	Firmicutes	Negativicutes	Acidaminococcales	Acidaminococcaceae	Phascolarctobacterium	Phascolarctobacterium_succinatutens	0	0	0	0	0	0	0	1.66799	0	0	0	0	0.77458
Known	Bacteria	Bacteroidetes	Bacteroidia	Bacteroidales	Bacteroidales_unclassified	Phocaeicola	Phocaeicola_coprocola	0.00056	0	0	0	0	0	0	0	0	0	0	0	0
Known	Bacteria	Bacteroidetes	Bacteroidia	Bacteroidales	Bacteroidales_unclassified	Phocaeicola	Phocaeicola_dorei	0	0.62229	0	0	0	11.9208	0	1.75631	0	0	0	0.00363	0.00135
Known	Bacteria	Bacteroidetes	Bacteroidia	Bacteroidales	Bacteroidales_unclassified	Phocaeicola	Phocaeicola_massiliensis	1.59925	4.71682	0	0	0	0	0	0	0	0	0	0	0
Known	Bacteria	Bacteroidetes	Bacteroidia	Bacteroidales	Bacteroidales_unclassified	Phocaeicola	Phocaeicola_vulgatus	8.11617	7.69062	2.25948	0.12366	0	0	0	2.69377	0.10187	0	0	1.09402	0.60293
Known	Bacteria	Firmicutes	Clostridia	Clostridiales	Ruminococcaceae	Phocea	Phocea_massiliensis	0.00439	0	0	0	0.00386	0.01393	0	0	0.01368	0	0	0.00685	0
Known	Bacteria	Bacteroidetes	Bacteroidia	Bacteroidales	Prevotellaceae	Prevotella	Prevotella_copri_clade_A	0	0	0.01279	2.73218	0	0	0	13.8001	0.00966	0	0	28.5882	0.83309
Known	Bacteria	Bacteroidetes	Bacteroidia	Bacteroidales	Prevotellaceae	Prevotella	Prevotella_copri_clade_B	0	7.30014	0	3.75102	0	0	0	9.09002	0	0	0	0	0.1561
Known	Bacteria	Bacteroidetes	Bacteroidia	Bacteroidales	Prevotellaceae	Prevotella	Prevotella_copri_clade_C	0	0	0	2.14672	0	0	0	0	0	0	0	0	0.22282
Known	Bacteria	Bacteroidetes	Bacteroidia	Bacteroidales	Prevotellaceae	Prevotella	Prevotella_copri_clade_D	0	0	0	1.06597	0	0	0	0	0	0	0	0	0.12809
Known	Bacteria	Bacteroidetes	Bacteroidia	Bacteroidales	Prevotellaceae	Prevotella	Prevotella_hominis	0	0	0	1.68567	0	0	0	0	0	0	0	0	1.48613
Known	Bacteria	Bacteroidetes	Bacteroidia	Bacteroidales	Prevotellaceae	Prevotella	Prevotella_pectinovora	0	0	0	0.46805	0	0	0	0	0	0	0	0	0.38034
Known	Bacteria	Bacteroidetes	Bacteroidia	Bacteroidales	Prevotellaceae	Prevotella	Prevotella_stercorea	0	0	0	0	0	0	0	0	0	0	0	0	0.04804
Known	Bacteria	Bacteroidetes	Bacteroidia	Bacteroidales	Prevotellaceae	Prevotellamassilia	Prevotellamassilia_timonensis	0	0	0	0	0	0	0	0	0	0	0	1.92044	0
Known	Bacteria	Proteobacteria	Gammaproteobacteria	Enterobacterales	Morganellaceae	Proteus	Proteus_mirabilis	0	0	0	0	0	0	0	0	0	0.00186	0	0	0
Known	Bacteria	Proteobacteria	Gammaproteobacteria	Enterobacterales	Morganellaceae	Proteus	Proteus_penneri	0	0	0	0	0	0	0	0	0	0.03212	0	0	0
Known	Bacteria	Firmicutes	Clostridia	Clostridiales	Oscillospiraceae	Provencibacterium	Provencibacterium_massiliense	0	0	0	0	0	0.00341	0	0	0	0	0	0	0
Known	Bacteria	Proteobacteria	Gammaproteobacteria	Enterobacterales	Morganellaceae	Providencia	Providencia_rettgeri	0	0	0	0	0	0	0	0	0	0.05121	0	0	0
Known	Bacteria	Firmicutes	Clostridia	Clostridiales	Ruminococcaceae	Pseudoflavonifractor	Pseudoflavonifractor_capillosus	0.00125	0	0	0	0.00248	0.01836	0	0.01069	0.00857	0	0	0	0
Known	Bacteria	Proteobacteria	Gammaproteobacteria	Pseudomonadales	Pseudomonadaceae	Pseudomonas	Pseudomonas_saxonica	0	0	0	0	0	0	0	0	0	0.00786	0	0	0
Known	Bacteria	Firmicutes	Clostridia	Clostridiales	Ruminococcaceae	Pseudoruminococcus	Pseudoruminococcus_massiliensis	0	0	0	0	0	0	0	0	0	0	0	0	0.06957
Known	Bacteria	Firmicutes	Clostridia	Clostridiales	Peptostreptococcaceae	Romboutsia	Romboutsia_timonensis	0	0	0.00083	0	0.01054	0.04813	0	0	0	0	0	0	0
Known	Bacteria	Firmicutes	Clostridia	Clostridiales	Lachnospiraceae	Roseburia	Roseburia_faecis	0	0	1.4535	0.45151	1.14327	2.59603	0	0	0.13661	0	0	2.1233	0.03188
Known	Bacteria	Firmicutes	Clostridia	Clostridiales	Lachnospiraceae	Roseburia	Roseburia_hominis	0	0.15241	0.03522	0.06388	0.29919	0.08872	0.07894	0	0.0231	0	0	0.36236	0
Known	Bacteria	Firmicutes	Clostridia	Clostridiales	Lachnospiraceae	Roseburia	Roseburia_intestinalis	0.82686	0	0.67698	0.27528	0.71215	0.19665	1.53127	0	0.49686	1.18604	0	0.0058	0
Known	Bacteria	Firmicutes	Clostridia	Clostridiales	Lachnospiraceae	Roseburia	Roseburia_inulinivorans	0.6528	0	0.29922	1.29072	1.34278	1.01236	3.99971	0	0.20347	0.35543	0	0.05952	0.01927
Known	Bacteria	Firmicutes	Clostridia	Clostridiales	Ruminococcaceae	Ruminococcus	Ruminococcus_bicirculans	0	0	0.98179	0	2.56533	1.54774	3.05231	0	1.02047	0	1.9756	0	0.01443
Known	Bacteria	Firmicutes	Clostridia	Clostridiales	Ruminococcaceae	Ruminococcus	Ruminococcus_bromii	0	0	0.50794	0	2.15842	2.12403	0	0	0.01687	0	0	0	1.66305
Known	Bacteria	Firmicutes	Clostridia	Clostridiales	Ruminococcaceae	Ruminococcus	Ruminococcus_callidus	0	0	0	0	0	0	0	0	0	0.01887	0	0	0.0207
Known	Bacteria	Firmicutes	Clostridia	Clostridiales	Lachnospiraceae	Mediterraneibacter	Ruminococcus_gnavus	0.07041	0.04137	0	0	0.2247	0.00017	1.96724	0.01154	0.48064	0.05605	4.72328	0	0
Known	Bacteria	Firmicutes	Clostridia	Clostridiales	Lachnospiraceae	Mediterraneibacter	Ruminococcus_lactaris	0	0	0	0	0	0.00242	0	0	0	0	0	0	0
Known	Bacteria	Firmicutes	Clostridia	Clostridiales	Lachnospiraceae	Mediterraneibacter	Ruminococcus_torques	0.14229	1.45217	0.01522	1.00212	0.01113	0.71335	1.33001	0.03502	2.25001	0.63051	0	0.01194	0.1888
Known	Bacteria	Firmicutes	Clostridia	Clostridiales	Ruminococcaceae	Ruthenibacterium	Ruthenibacterium_lactatiformans	0.16217	0.0233	0.00503	0.02525	0.04817	0.10784	0.33856	0.06797	0.26627	0.09383	2.4247	0.01334	0.04602
Known	Bacteria	Bacteroidetes	Bacteroidia	Bacteroidales	Porphyromonadaceae	Sanguibacteroides	Sanguibacteroides_justesenii	0	0	0	0	0	0	0	0	0	0	0	0	0.01196
Known	Bacteria	Actinobacteria	Actinobacteria	Bifidobacteriales	Bifidobacteriaceae	Scardovia	Scardovia_wiggsiae	0	0	0	0	0	0	0	0	0	0.10473	0	0	0
Known	Bacteria	Actinobacteria	Actinobacteria	Actinomycetales	Actinomycetaceae	Schaalia	Schaalia_odontolytica	0	0	0	0	0	0.00032	0	0	0	0	0	0	0
Known	Bacteria	Firmicutes	Clostridia	Clostridiales	Lachnospiraceae	Sellimonas	Sellimonas_intestinalis	0	0	0	0	0	0.01117	0	0	0.00194	0	0.78225	0	0
Known	Bacteria	Actinobacteria	Coriobacteriia	Coriobacteriales	Coriobacteriaceae	Senegalimassilia	Senegalimassilia_anaerobia	0	0	0	0	0	0	0	0.00049	0	0	0	0	0.01829
Known	Bacteria	Actinobacteria	Coriobacteriia	Coriobacteriales	Coriobacteriaceae	Senegalimassilia	Senegalimassilia_faecalis	0	0	0	0	0	0	0	0	0	0	0	0	0.03296
Known	Bacteria	Actinobacteria	Coriobacteriia	Eggerthellales	Eggerthellaceae	Slackia	Slackia_isoflavoniconvertens	0.09274	0	0	0	0	0	0	0	0	0	0	0	0.00684
Known	Bacteria	Firmicutes	Bacilli	Bacillales	Staphylococcaceae	Staphylococcus	Staphylococcus_aureus	0	0.00819	0	0	0	0	0	0	0	0	0	0	0
Known	Bacteria	Firmicutes	Bacilli	Lactobacillales	Streptococcaceae	Streptococcus	Streptococcus_australis	0	0	0	0	0.01673	6e-05	0	0	0	0	0	0	0
Known	Bacteria	Firmicutes	Bacilli	Lactobacillales	Streptococcaceae	Streptococcus	Streptococcus_gordonii	0	0.31895	0	0	0.03785	0.00407	0.01902	0	0	0	0	0.00324	0
Known	Bacteria	Firmicutes	Bacilli	Lactobacillales	Streptococcaceae	Streptococcus	Streptococcus_mitis	0	0	0	0	0	0.01009	0	0	0	0	0	0	0
Known	Bacteria	Firmicutes	Bacilli	Lactobacillales	Streptococcaceae	Streptococcus	Streptococcus_mutans	0	0	0	0	0	0	0	0	0	0	0	0.0023	0
Known	Bacteria	Firmicutes	Bacilli	Lactobacillales	Streptococcaceae	Streptococcus	Streptococcus_oralis	0	0.03259	0	0	0.00398	0	0	0	0	0	0	0	0
Known	Bacteria	Firmicutes	Bacilli	Lactobacillales	Streptococcaceae	Streptococcus	Streptococcus_parasanguinis	0.0032	0.60644	0.30002	0.12481	0.23425	0.01961	0.3144	0.0416	0	0.06722	0	0.02094	0
Known	Bacteria	Firmicutes	Bacilli	Lactobacillales	Streptococcaceae	Streptococcus	Streptococcus_salivarius	0.00987	0.05895	0.29238	0.03592	1.44959	0.00885	0.73339	0.07015	0.03585	0.13859	0	0.04124	0
Known	Bacteria	Firmicutes	Bacilli	Lactobacillales	Streptococcaceae	Streptococcus	Streptococcus_thermophilus	0	0	0	0	0	0	0.28569	0.03039	0.00655	0.65679	0	0	0
Known	Bacteria	Firmicutes	Bacilli	Lactobacillales	Streptococcaceae	Streptococcus	Streptococcus_vestibularis	0	0	0	0	0.0084	0.00127	0	0	0	0	0	0	0
Known	Bacteria	Proteobacteria	Betaproteobacteria	Burkholderiales	Sutterellaceae	Sutterella	Sutterella_seckii	0	0	0	0	0	0	0	0	0	0	0	0.09157	0
Known	Bacteria	Proteobacteria	Betaproteobacteria	Burkholderiales	Sutterellaceae	Sutterella	Sutterella_wadsworthensis	1.27441	0	0	0	0	3.18121	0	0.4303	0.01502	0	0	0.00642	0
Known	Bacteria	Firmicutes	Clostridia	Clostridiales	Peptostreptococcaceae	Terrisporobacter	Terrisporobacter_mayombei	0	0	0.02496	0	0	0	0	0	0	0	0	0	0
Known	Bacteria	Actinobacteria	Actinobacteria	Actinomycetales	Actinomycetaceae	Trueperella	Trueperella_pyogenes	0	0	0	0	0	0	0.00685	0	0	0	0	0	0
Known	Bacteria	Firmicutes	Erysipelotrichia	Erysipelotrichales	Erysipelotrichaceae	Turicibacter	Turicibacter_sanguinis	0	0	0.00856	0	0	0	0	0	0	0.01761	0	0	0
Known	Bacteria	Firmicutes	Clostridia	Clostridiales	Lachnospiraceae	Tyzzerella	Tyzzerella_nexilis	0	0	0	0.00572	0	0	1.10388	0	0	0.00565	1.09974	0.00468	0
Known	Bacteria	Firmicutes	Negativicutes	Veillonellales	Veillonellaceae	Veillonella	Veillonella_atypica	0	0	0.24467	0	0.31295	0	0.00412	0.00611	0	0.74535	0	0	0
Known	Bacteria	Firmicutes	Negativicutes	Veillonellales	Veillonellaceae	Veillonella	Veillonella_dispar	0	0	0	0.00088	0.30588	0	0.09604	0.00366	0	0	0	0	0
Known	Bacteria	Firmicutes	Negativicutes	Veillonellales	Veillonellaceae	Veillonella	Veillonella_parvula	0	0.01008	0.01276	0	0.4481	0	0.30342	0	0	0.44019	3.09833	0	0
Known	Bacteria	Lentisphaerae	Lentisphaeria	Victivallales	Victivallaceae	Victivallis	Victivallis_lenta	0	0	0	0	0	0.2655	0	0	0	0	0	0	0
Known	Bacteria	Lentisphaerae	Lentisphaeria	Victivallales	Victivallaceae	Victivallis	Victivallis_vadensis	0	0	0	0	0	0	0	0	0	0	0	0	0.03979
Known	Bacteria	Firmicutes	Clostridia	Clostridiales	Oscillospiraceae	Youxingia	Youxingia_wuxianensis	0	0	0	0	0.00473	0.00358	0	0	0	0	0	0	0
Known	Bacteria	Firmicutes	Clostridia	Clostridiales	Eubacteriales_Family_XIII_Incertae_Sedis	Zhenpiania	Zhenpiania_hominis	0	0	0	0	0	0.01116	0	0	0	0	0	0	0
Unknown	Bacteria	Tenericutes	Mollicutes	Acholeplasmatales	Acholeplasmatales_unclassified	Acholeplasmatales_unclassified	Acholeplasmatales_unclassified_SGB6584	0	0	0	0	0	0	0	0	0	0	0	0	0.30771
Unknown	Bacteria	Actinobacteria	Actinobacteria	Actinomycetales	Actinomycetaceae	Actinomyces	Actinomyces_SGB17154	0	0	0	0	0	0	0.01889	0	0	0	0	0	0
Unknown	Bacteria	Verrucomicrobia	Verrucomicrobiae	Verrucomicrobiales	Akkermansiaceae	Akkermansia	Akkermansia_sp_KLE1605	0	0	0	0	0	0	0	0	0	0	0	0	0.57002
Unknown	Bacteria	Proteobacteria	Alphaproteobacteria	Alphaproteobacteria_unclassified	Alphaproteobacteria_unclassified	Alphaproteobacteria_unclassified	Alphaproteobacteria_bacterium	0	0	0	0	0	0	0	0	0	0	0	0	0.03804
Unknown	Bacteria	Proteobacteria	Alphaproteobacteria	Alphaproteobacteria_unclassified	Alphaproteobacteria_unclassified	Alphaproteobacteria_unclassified_GGB6606	Alphaproteobacteria_unclassified_GGB6606_SGB9340	0	0	0	0	0	0	0.75777	0	0	0	0	0	0
Unknown	Bacteria	Proteobacteria	Alphaproteobacteria	Alphaproteobacteria_unclassified	Alphaproteobacteria_unclassified	Alphaproteobacteria_unclassified_GGB6612	Alphaproteobacteria_unclassified_GGB6612_SGB9346	0	0.02589	2.16898	0	0	0	0	0	0.0112	0	0	0	0
Unknown	Bacteria	Proteobacteria	Alphaproteobacteria	Alphaproteobacteria_unclassified	Alphaproteobacteria_unclassified	Alphaproteobacteria_unclassified_GGB6613	Alphaproteobacteria_unclassified_GGB6613_SGB9347	0	0	0	0	0	0	0	3.00461	0	0	0	0	0
Unknown	Bacteria	Firmicutes	Clostridia	Clostridiales	Ruminococcaceae	Anaerofilum	Anaerofilum_sp_BX8	0	0	0	0	0	0	0	0.00259	0.0015	0	0	0.00053	0
Unknown	Bacteria	Firmicutes	Clostridia	Clostridiales	Ruminococcaceae	Anaeromassilibacillus	Anaeromassilibacillus_sp_An250	0.00833	0	0.08853	0	0	0	0	0.01132	0	0.11089	0	0.00782	0.01177
Unknown	Bacteria	Firmicutes	Clostridia	Clostridiales	Lachnospiraceae	Anaerosacchariphilus	Anaerosacchariphilus_sp_NSJ_68	0	0	0	1.30688	0	0	0	0	0	0	0	0	0
Unknown	Bacteria	Firmicutes	Bacilli	Bacilli_unclassified	Bacilli_unclassified	Bacilli_unclassified	Bacilli_bacterium	0	0.56231	0.12842	0.97582	0	0	0	0	0	0	0	0.09519	0.03751
Unknown	Bacteria	Firmicutes	Bacilli	Bacilli_unclassified	Bacilli_unclassified	Bacilli_unclassified_GGB4672	Bacilli_unclassified_GGB4672_SGB6461	0	0	0	0.14835	0	0	0	0	0	0	0	0	0
Unknown	Bacteria	Firmicutes	Bacilli	Bacilli_unclassified	Bacilli_unclassified	Bacilli_unclassified_GGB4780	Bacilli_unclassified_GGB4780_SGB6615	0	0	0	0.02371	0	0	0	0	0	0	0	0	0.06097
Unknown	Bacteria	Firmicutes	Bacilli	Bacilli_unclassified	Bacilli_unclassified	Bacilli_unclassified	Bacilli_unclassified_SGB6422	0	0	0	0	0	0	0	0	0	0	0	0.05722	0
Unknown	Bacteria	Firmicutes	Bacilli	Bacilli_unclassified	Bacilli_unclassified	Bacilli_unclassified	Bacilli_unclassified_SGB6478	0	0	0	0	0	0	0	0	0	0	0	2.64715	0.10885
Unknown	Bacteria	Firmicutes	Bacilli	Bacilli_unclassified	Bacilli_unclassified	Bacilli_unclassified	Bacilli_unclassified_SGB6571	0	0	0	0	0	0	0	0	0	0	0	0	0.09015
Unknown	Bacteria	Bacteria_unclassified	Bacteria_unclassified	Bacteria_unclassified	Bacteria_unclassified	Bacteria_unclassified	bacterium_210917_DFI_7_65	0	0	0	0	0.05432	0.05004	0	0	0	0	0	0	0
Unknown	Bacteria	Bacteroidetes	Bacteroidia	Bacteroidales	Bacteroidaceae	Bacteroidaceae_unclassified	Bacteroidaceae_bacterium	0	0	0	3.25969	0	0	0	3.42782	0	0	0	0	2.32017
Unknown	Bacteria	Bacteroidetes	Bacteroidia	Bacteroidales	Bacteroidaceae	Bacteroidaceae_GGB1380	Bacteroidaceae_GGB1380_SGB1883	0	0	0	0.20179	0	0	0	0	0	0	0	1.53525	0.03425
Unknown	Bacteria	Bacteroidetes	Bacteroidia	Bacteroidales	Bacteroidaceae	Bacteroidaceae_GGB1387	Bacteroidaceae_GGB1387_SGB1894	0.00588	0	0	0	0	0	0	0	0	0	0	0	0
Unknown	Bacteria	Bacteroidetes	Bacteroidia	Bacteroidales	Bacteroidaceae	Bacteroidaceae_GGB1387	Bacteroidaceae_GGB1387_SGB1895	26.8325	0	0	0	0	0	0	0	0	0	0	0	0
Unknown	Bacteria	Bacteroidetes	Bacteroidia	Bacteroidales	Bacteroidaceae	Bacteroidaceae_unclassified	Bacteroidaceae_unclassified_SGB1909	0	0	0.08332	0	0	0	0	0	0	0	0	0	0
Unknown	Bacteria	Bacteroidetes	Bacteroidia	Bacteroidales	Bacteroidales_unclassified	Bacteroidales_unclassified_GGB1495	Bacteroidales_unclassified_GGB1495_SGB2071	0	0	0	0.44721	0	0	0	1.54315	0	0	0	2.62423	0.04488
Unknown	Bacteria	Bacteroidetes	Bacteroidia	Bacteroidales	Bacteroidales_unclassified	Bacteroidales_unclassified	Bacteroidales_unclassified_SGB2076	0	0	0	0.55521	0	0	0	0	0	0	0	0	3.46826
Unknown	Bacteria	Firmicutes	Clostridia	Clostridiales	Lachnospiraceae	Blautia	Blautia_SGB4805	0	0	0.00121	0	0	0	0	0	0.003	0	0	0	0.00042
Unknown	Bacteria	Firmicutes	Clostridia	Clostridiales	Lachnospiraceae	Blautia	Blautia_SGB4815	0	0.0834	0.004	0.00732	0.00475	0	0	0.00935	0.00249	0.01989	0	0.01476	0
Unknown	Bacteria	Firmicutes	Clostridia	Clostridiales	Lachnospiraceae	Blautia	Blautia_SGB4831	0	0	0	0.00211	0	0	0	0.01906	0.00406	0	0	0.00292	0
Unknown	Bacteria	Firmicutes	Clostridia	Clostridiales	Lachnospiraceae	Blautia	Blautia_sp_An81	0	0	0	0	0	0	0	0	0	0	0.13397	0	0
Unknown	Bacteria	Firmicutes	Clostridia	Clostridiales	Lachnospiraceae	Blautia	Blautia_sp_MSK_20_85	0	0	0.01576	0	0	0	0	0	0	0	0	0.02725	0.03416
Unknown	Bacteria	Firmicutes	Clostridia	Clostridiales	Lachnospiraceae	Blautia	Blautia_sp_MSK_21_1	0	0	0	0	0	0	0	0	0	0	0	0	0.01067
Unknown	Bacteria	Firmicutes	Clostridia	Clostridiales	Lachnospiraceae	Blautia	Blautia_sp_OF03_15BH	0	0	0	0.05618	0.00511	0	0	0	0.03572	0	0	0.01384	0
Unknown	Bacteria	Firmicutes	Clostridia	Clostridiales	Clostridiaceae	Butyricicoccus	Butyricicoccus_SGB14990	0	0	0	0.1215	0	0	0	0	0	0	0	0	0
Unknown	Bacteria	Firmicutes	Clostridia	Clostridiales	Clostridiaceae	Butyricicoccus	Butyricicoccus_sp_AM29_23AC	0	0	0.09353	0	0	0	0	0	0.34247	0	0	0	0
Unknown	Bacteria	Proteobacteria	Epsilonproteobacteria	Campylobacterales	Campylobacteraceae	Campylobacteraceae_unclassified	Campylobacteraceae_bacterium	0	0	0	0	0	0	0	0	0	0	0	0	1.26913
Unknown	Bacteria	Firmicutes	Clostridia	Candidatus_Borkfalkiales	Candidatus_Borkfalkiaceae	Candidatus_Borkfalkiaceae_GGB9104	Candidatus_Borkfalkiaceae_GGB9104_SGB14036	0	0	0	0	0	0.0134	0	0	0	0	0	0	0
Unknown	Bacteria	Candidatus_Melainabacteria	Candidatus_Melainabacteria_unclassified	Candidatus_Gastranaerophilales	Candidatus_Gastranaerophilales_unclassified	Candidatus_Gastranaerophilales_unclassified	Candidatus_Gastranaerophilales_bacterium	0	0	0.70653	0	0	0.01514	0	1.69405	0	0	0	0	0.14465
Unknown	Bacteria	Candidatus_Melainabacteria	Candidatus_Melainabacteria_unclassified	Candidatus_Gastranaerophilales	Candidatus_Gastranaerophilales_unclassified	Candidatus_Gastranaerophilales_unclassified_GGB5980	Candidatus_Gastranaerophilales_unclassified_GGB5980_SGB8599	0	0	0	0	0	0	0	0.00305	0	0	0	0	0
Unknown	Bacteria	Candidatus_Melainabacteria	Candidatus_Melainabacteria_unclassified	Candidatus_Gastranaerophilales	Candidatus_Gastranaerophilales_unclassified	Candidatus_Gastranaerophilales_unclassified_GGB6007	Candidatus_Gastranaerophilales_unclassified_GGB6007_SGB8634	0	0.17876	0	0	0	0	0	0	0	0	0	0	0
Unknown	Bacteria	Candidatus_Melainabacteria	Candidatus_Melainabacteria_unclassified	Candidatus_Gastranaerophilales	Candidatus_Gastranaerophilales_unclassified	Candidatus_Gastranaerophilales_unclassified_GGB6012	Candidatus_Gastranaerophilales_unclassified_GGB6012_SGB8640	0	0	0	0	0	0	0	0	0	0	0	3.86898	0
Unknown	Bacteria	Candidatus_Melainabacteria	Candidatus_Melainabacteria_unclassified	Candidatus_Gastranaerophilales	Candidatus_Gastranaerophilales_unclassified	Candidatus_Gastranaerophilales_unclassified	Candidatus_Gastranaerophilales_unclassified_SGB70776	0	0	0	0	0	0	0	0	0	0	0	0	0.00794
Unknown	Bacteria	Candidatus_Saccharibacteria	Candidatus_Saccharibacteria_unclassified	Candidatus_Saccharibacteria_unclassified	Candidatus_Saccharibacteria_unclassified	Candidatus_Saccharibacteria_unclassified	Candidatus_Saccharibacteria_unclassified_SGB19850	0	0	0	0	0	0	0.02233	0	0.03419	0	0	0	0
Unknown	Bacteria	Firmicutes	Erysipelotrichia	Erysipelotrichales	Erysipelotrichaceae	Catenibacterium	Catenibacterium_sp_AM22_15	0.1266	0.46219	0	0	0	0	0	0	0	0	0	0.47362	0.33689
Unknown	Bacteria	Firmicutes	Clostridia	Clostridiales	Christensenellaceae	Christensenellaceae_unclassified	Christensenellaceae_bacterium	0.01133	0.02968	0.00069	0.01864	0	0.0004	0	0.00739	0.00078	0	0	0.0081	0.05561
Unknown	Bacteria	Firmicutes	Clostridia	Clostridia_unclassified	Clostridia_unclassified	Clostridia_unclassified	Clostridia_bacterium	0.7458	3.45116	2.41079	2.44993	0	0	0.39315	1.61121	2.46223	6.71072	2.08132	1.06594	17.6985
Unknown	Bacteria	Firmicutes	Clostridia	Clostridia_unclassified	Clostridia_unclassified	Clostridia_unclassified	Clostridia_bacterium_12CBH8	0	0	0	0	0	0	0	0	0.03941	0.00137	0	0	0
Unknown	Bacteria	Firmicutes	Clostridia	Clostridia_unclassified	Clostridia_unclassified	Clostridia_unclassified	Clostridia_bacterium_UC5_1_1D1	0.01047	0	0	0	0.01762	0.00357	0.01698	0.00481	0.01828	0	0	0	0
Unknown	Bacteria	Firmicutes	Clostridia	Clostridia_unclassified	Clostridia_unclassified	Clostridia_unclassified	Clostridia_bacterium_UC5_1_1E11	0.01799	0.07859	0.07826	0	0.00543	0.00034	0.82876	0.0061	0.14338	0	3.93776	0	0
Unknown	Bacteria	Firmicutes	Clostridia	Clostridia_unclassified	Clostridia_unclassified	Clostridia_unclassified_GGB2977	Clostridia_unclassified_GGB2977_SGB3959	0	0	0	0	0	0	0	0	0	0	0	0	0.01222
Unknown	Bacteria	Firmicutes	Clostridia	Clostridia_unclassified	Clostridia_unclassified	Clostridia_unclassified_GGB2980	Clostridia_unclassified_GGB2980_SGB3962	0	0	0	0	0	0.00258	0.02009	0	0	0	0	0	0
Unknown	Bacteria	Firmicutes	Clostridia	Clostridia_unclassified	Clostridia_unclassified	Clostridia_unclassified_GGB3003	Clostridia_unclassified_GGB3003_SGB3994	0	0	0	0	0	0	0	0	0	0	0	0.01546	0
Unknown	Bacteria	Firmicutes	Clostridia	Clostridia_unclassified	Clostridia_unclassified	Clostridia_unclassified_GGB3266	Clostridia_unclassified_GGB3266_SGB4315	0	0	0	0	0	0	0	0	3.99186	0	0	0	0
Unknown	Bacteria	Firmicutes	Clostridia	Clostridia_unclassified	Clostridia_unclassified	Clostridia_unclassified_GGB3277	Clostridia_unclassified_GGB3277_SGB4327	0	0	0.05478	0.24816	0	0	0	0	0	0	0	0	0
Unknown	Bacteria	Firmicutes	Clostridia	Clostridia_unclassified	Clostridia_unclassified	Clostridia_unclassified_GGB3278	Clostridia_unclassified_GGB3278_SGB4328	0	0	0	0	0	0	0	0	0	0	0	0	0.37272
Unknown	Bacteria	Firmicutes	Clostridia	Clostridia_unclassified	Clostridia_unclassified	Clostridia_unclassified_GGB3293	Clostridia_unclassified_GGB3293_SGB4348	0	0	2.62258	0	0	0	0	0	0.02877	0	0	0.43854	0
Unknown	Bacteria	Firmicutes	Clostridia	Clostridia_unclassified	Clostridia_unclassified	Clostridia_unclassified_GGB4566	Clostridia_unclassified_GGB4566_SGB6305	0	0	0	0	0	0.04017	0	0.2743	0	0	0	0.0363	0
Unknown	Bacteria	Firmicutes	Clostridia	Clostridia_unclassified	Clostridia_unclassified	Clostridia_unclassified_GGB4569	Clostridia_unclassified_GGB4569_SGB6312	0	0	0.82975	0	0	0	0	0	0	0	0	0	0.90761
Unknown	Bacteria	Firmicutes	Clostridia	Clostridia_unclassified	Clostridia_unclassified	Clostridia_unclassified_GGB4579	Clostridia_unclassified_GGB4579_SGB6329	0	0	0	0	0	0	0	0	0	0	0	0	0.01926
Unknown	Bacteria	Firmicutes	Clostridia	Clostridia_unclassified	Clostridia_unclassified	Clostridia_unclassified_GGB9059	Clostridia_unclassified_GGB9059_SGB13976	0	0	0	0.96651	0	0	0	0.29365	0	0	0	0	0
Unknown	Bacteria	Firmicutes	Clostridia	Clostridia_unclassified	Clostridia_unclassified	Clostridia_unclassified_GGB9086	Clostridia_unclassified_GGB9086_SGB14014	0	0.05946	0.00969	0	0	0	0	0	0	0	0	0	0
Unknown	Bacteria	Firmicutes	Clostridia	Clostridia_unclassified	Clostridia_unclassified	Clostridia_unclassified_GGB9101	Clostridia_unclassified_GGB9101_SGB14033	0	0	0.03752	0	0	0.00357	0	0	0	0	0	0	0.00609
Unknown	Bacteria	Firmicutes	Clostridia	Clostridia_unclassified	Clostridia_unclassified	Clostridia_unclassified_GGB9104	Clostridia_unclassified_GGB9104_SGB14037	0	0	0	0	0	0	0	0	0	0.02812	0	0	0
Unknown	Bacteria	Firmicutes	Clostridia	Clostridia_unclassified	Clostridia_unclassified	Clostridia_unclassified_GGB9176	Clostridia_unclassified_GGB9176_SGB14114	0	0.30245	0.18817	0	0	0	0	0.01214	0	0	0	0	0.7304
Unknown	Bacteria	Firmicutes	Clostridia	Clostridia_unclassified	Clostridia_unclassified	Clostridia_unclassified_GGB9260	Clostridia_unclassified_GGB9260_SGB14208	0	0	0	0	0	0	0	0	0	0	0	0	0.1517
Unknown	Bacteria	Firmicutes	Clostridia	Clostridia_unclassified	Clostridia_unclassified	Clostridia_unclassified_GGB9284	Clostridia_unclassified_GGB9284_SGB14237	0	0	0	0	0	0	0	0	0	0	0	0	1.40532
Unknown	Bacteria	Firmicutes	Clostridia	Clostridia_unclassified	Clostridia_unclassified	Clostridia_unclassified_GGB9303	Clostridia_unclassified_GGB9303_SGB14264	0	0	0	0	0	0	0	0	0	0	0	0.02432	0
Unknown	Bacteria	Firmicutes	Clostridia	Clostridia_unclassified	Clostridia_unclassified	Clostridia_unclassified_GGB9342	Clostridia_unclassified_GGB9342_SGB14306	0	0	0.10831	0	0	0	0	0	0	0	0	1.55058	1.10153
Unknown	Bacteria	Firmicutes	Clostridia	Clostridia_unclassified	Clostridia_unclassified	Clostridia_unclassified_GGB9347	Clostridia_unclassified_GGB9347_SGB14313	0	0	0	0	0	0	0	0	0	0	0	0	1.14025
Unknown	Bacteria	Firmicutes	Clostridia	Clostridia_unclassified	Clostridia_unclassified	Clostridia_unclassified_GGB9348	Clostridia_unclassified_GGB9348_SGB14315	0	0	0.02139	0	0	0	0	0	0	0	0	0	0
Unknown	Bacteria	Firmicutes	Clostridia	Clostridia_unclassified	Clostridia_unclassified	Clostridia_unclassified_GGB9350	Clostridia_unclassified_GGB9350_SGB14317	0	0	0.01972	0	0	0	0	0.10183	0	0	0	0	0
Unknown	Bacteria	Firmicutes	Clostridia	Clostridia_unclassified	Clostridia_unclassified	Clostridia_unclassified_GGB9494	Clostridia_unclassified_GGB9494_SGB14891	0	0	0.00957	0	0	0	0	0	0	0.02732	0	0	0.01696
Unknown	Bacteria	Firmicutes	Clostridia	Clostridia_unclassified	Clostridia_unclassified	Clostridia_unclassified_GGB9522	Clostridia_unclassified_GGB9522_SGB14921	0	0.00491	0.00791	0.0078	0	0	0.00117	0	0.0157	0	0	0.00185	0.07996
Unknown	Bacteria	Firmicutes	Clostridia	Clostridia_unclassified	Clostridia_unclassified	Clostridia_unclassified_GGB9537	Clostridia_unclassified_GGB9537_SGB14940	0	0	0	0	0	0.03907	0	0	0.02487	0	0	0.0045	0.00247
Unknown	Bacteria	Firmicutes	Clostridia	Clostridia_unclassified	Clostridia_unclassified	Clostridia_unclassified_GGB9551	Clostridia_unclassified_GGB9551_SGB14958	0	0	0.09757	0	0	0	0	0	0	0	0	0	0
Unknown	Bacteria	Firmicutes	Clostridia	Clostridia_unclassified	Clostridia_unclassified	Clostridia_unclassified_GGB9758	Clostridia_unclassified_GGB9758_SGB15368	0	0	1.25629	0	0	0	0	0	0	0	0	0.03476	0
Unknown	Bacteria	Firmicutes	Clostridia	Clostridia_unclassified	Clostridia_unclassified	Clostridia_unclassified_GGB9787	Clostridia_unclassified_GGB9787_SGB15410	0	0	0	0	0	0	0	0	0	0	0	0	0.01912
Unknown	Bacteria	Firmicutes	Clostridia	Clostridia_unclassified	Clostridia_unclassified	Clostridia_unclassified	Clostridia_unclassified_SGB13999	0	0	0	0	0	0	0	0	0	0	0	0	0.31839
Unknown	Bacteria	Firmicutes	Clostridia	Clostridia_unclassified	Clostridia_unclassified	Clostridia_unclassified	Clostridia_unclassified_SGB14844	0.06377	0	0.04224	0	0	0	0	0	0.03356	0	0	0	0
Unknown	Bacteria	Firmicutes	Clostridia	Clostridia_unclassified	Clostridia_unclassified	Clostridia_unclassified	Clostridia_unclassified_SGB3983	0	0	0	0	0	0	0	0.01758	0	0	0	0	0.06905
Unknown	Bacteria	Firmicutes	Clostridia	Clostridia_unclassified	Clostridia_unclassified	Clostridia_unclassified	Clostridia_unclassified_SGB4121	0	0	0.01501	0	0	0	0.1177	0.03628	0.1045	0	0	0	0
Unknown	Bacteria	Firmicutes	Clostridia	Clostridia_unclassified	Clostridia_unclassified	Clostridia_unclassified	Clostridia_unclassified_SGB4367	0	0	0.10222	0	0	0	0	1.81829	0.00066	0.00078	0	4.73304	5.65119
Unknown	Bacteria	Firmicutes	Clostridia	Clostridia_unclassified	Clostridia_unclassified	Clostridia_unclassified	Clostridia_unclassified_SGB4373	0	0	0	0	0	0	0	0	0	0	0	0	0.2836
Unknown	Bacteria	Firmicutes	Clostridia	Clostridia_unclassified	Clostridia_unclassified	Clostridia_unclassified	Clostridia_unclassified_SGB6276	0	0	0	0.02467	0	0	0	0	0	0	0	0	0.03398
Unknown	Bacteria	Firmicutes	Clostridia	Clostridia_unclassified	Clostridia_unclassified	Clostridia_unclassified	Clostridia_unclassified_SGB6317	0	0	0.17462	0	0	0	0	0	0	0	0	0	0
Unknown	Bacteria	Firmicutes	Clostridia	Clostridia_unclassified	Clostridia_unclassified	Clostridia_unclassified	Clostridia_unclassified_SGB66170	0	0	0.00587	0	0	0	0	0.00687	0	0	0	0	0
Unknown	Bacteria	Firmicutes	Clostridia	Clostridia_unclassified	Clostridia_unclassified	Clostridia_unclassified	Clostridia_unclassified_SGB71368	0	0	0	0	0	0	0	0	0	0	0	0.01227	0
Unknown	Bacteria	Firmicutes	Clostridia	Clostridiales	Clostridiaceae	Clostridiaceae_unclassified	Clostridiaceae_bacterium	0.11594	0.09918	0.17653	0.12642	0.37696	0.18872	0.17584	0.85078	2.56132	0.1633	0	0.02413	0.0009
Unknown	Bacteria	Firmicutes	Clostridia	Clostridiales	Clostridiaceae	Clostridiaceae_unclassified	Clostridiaceae_bacterium_AF18_31LB	0	0	0	0	0.22612	0.08664	0	0	0	0	0	0	0
Unknown	Bacteria	Firmicutes	Clostridia	Clostridiales	Clostridiaceae	Clostridiaceae_unclassified	Clostridiaceae_bacterium_DONG20_135	0	0.00548	0	0	0	0	0	0	0	0	0	0	0
Unknown	Bacteria	Firmicutes	Clostridia	Clostridiales	Clostridiaceae	Clostridiaceae_unclassified	Clostridiaceae_bacterium_Marseille_Q3526	0	0	0	0	0	0.14834	0	0	0	0	0	0	0
Unknown	Bacteria	Firmicutes	Clostridia	Clostridiales	Clostridiaceae	Clostridiaceae_unclassified	Clostridiaceae_bacterium_Marseille_Q4143	0	0	0	0	0.05773	0.07253	0	0	0	0	0	0	0
Unknown	Bacteria	Firmicutes	Clostridia	Clostridiales	Clostridiaceae	Clostridiaceae_unclassified	Clostridiaceae_bacterium_NSJ_31	0	0	0	0	0	0	0	0	0	0	0	0.00219	0
Unknown	Bacteria	Firmicutes	Clostridia	Clostridiales	Clostridiaceae	Clostridiaceae_unclassified	Clostridiaceae_bacterium_OM08_6BH	0	0.01543	0	0.06288	0	0	0	0	0.34874	0	0	0.05086	0.03511
Unknown	Bacteria	Firmicutes	Clostridia	Clostridiales	Clostridiaceae	Clostridiaceae_GGB3478	Clostridiaceae_GGB3478_SGB4643	0	0	0.58645	0	0	0.00572	0	0	0.16092	0	0	0	0
Unknown	Bacteria	Firmicutes	Clostridia	Clostridiales	Clostridiaceae	Clostridiaceae_GGB3480	Clostridiaceae_GGB3480_SGB4648	0	0	0	0	0	0.27662	0	0	0	0	0	0	0
Unknown	Bacteria	Firmicutes	Clostridia	Clostridiales	Clostridiaceae	Clostridiaceae_GGB3486	Clostridiaceae_GGB3486_SGB4658	0	0	0.19917	0	0	0	0	0	0	0	0	0	0
Unknown	Bacteria	Firmicutes	Clostridia	Clostridiales	Clostridiaceae	Clostridiaceae_GGB3528	Clostridiaceae_GGB3528_SGB4713	0	0	0	0.04578	0	0	0	0	0	0	0	0	0
Unknown	Bacteria	Firmicutes	Clostridia	Clostridiales	Clostridiaceae	Clostridiaceae_GGB3532	Clostridiaceae_GGB3532_SGB4720	0	0	0.07228	0	0	0	0	0	0	0	0	0	0
Unknown	Bacteria	Firmicutes	Clostridia	Clostridiales	Clostridiaceae	Clostridiaceae_GGB4482	Clostridiaceae_GGB4482_SGB6177	0	0	0.0019	0	0	0	0	0	0	0	0	0	0
Unknown	Bacteria	Firmicutes	Clostridia	Clostridiales	Clostridiaceae	Clostridiaceae_GGB9568	Clostridiaceae_GGB9568_SGB14980	0	0	0	0	0	0	0	0	0	0	0	0	0.00673
Unknown	Bacteria	Firmicutes	Clostridia	Clostridiales	Clostridiaceae	Clostridiaceae_GGB9574	Clostridiaceae_GGB9574_SGB14987	0	0	0	0	0	0	0	0.03416	0	0	0	0	0
Unknown	Bacteria	Firmicutes	Clostridia	Clostridiales	Clostridiaceae	Clostridiaceae_unclassified	Clostridiaceae_unclassified_SGB4769	0	0.00103	0.01618	0.00498	0	0	0.40989	0	0	0	0	0.054	0.00973
Unknown	Bacteria	Firmicutes	Clostridia	Clostridiales	Clostridiales_unclassified	Clostridiales_unclassified	Clostridiales_bacterium	0.17603	0.06572	0.01143	0	1.00292	0.27425	0.17597	0.169	0.17065	0	0	0.04181	0.00241
Unknown	Bacteria	Firmicutes	Clostridia	Clostridiales	Clostridiales_unclassified	Clostridiales_unclassified	Clostridiales_bacterium_1_7_47FAA	0	0.00912	0	0	0	0	0.71844	0.01978	0.02422	0	0	0	0
Unknown	Bacteria	Firmicutes	Clostridia	Clostridiales	Clostridiales_unclassified	Clostridiales_unclassified	Clostridiales_bacterium_Choco116	0.35956	0.05412	0.07887	0	0	0	0	0.01728	0	0	3.84919	0	0
Unknown	Bacteria	Firmicutes	Clostridia	Clostridiales	Clostridiales_unclassified	Clostridiales_unclassified	Clostridiales_bacterium_KLE1615	0	0.22808	0.10187	0.05198	0.83934	0.07439	0	0	0.14593	0	0	0.03888	0.06309
Unknown	Bacteria	Firmicutes	Clostridia	Clostridiales	Clostridiales_unclassified	Clostridiales_unclassified	Clostridiales_bacterium_NSJ_40	0	0	0	0.01747	0	0	0	0	0.02857	0	0	0	0
Unknown	Bacteria	Firmicutes	Clostridia	Clostridiales	Clostridiales_unclassified	Clostridiales_unclassified	Clostridiales_bacterium_UBA1390	0	0	0.00583	0	0	0	0.11781	0	0	0	0	0	0
Unknown	Bacteria	Firmicutes	Clostridia	Clostridiales	Clostridiales_Family_XIII_Incertae_Sedis	Clostridiales_Family_XIII_Incertae_Sedis_unclassified	Clostridiales_Family_XIII_bacterium_RF_744_FAT_WT_3	0	0	0.0308	0	0	0	0	0	0	0	0	0	0
Unknown	Bacteria	Firmicutes	Clostridia	Clostridiales	Clostridiales_Family_XIII_Incertae_Sedis	Clostridiales_Family_XIII_Incertae_Sedis_unclassified	Clostridiales_Family_XIII_bacterium_WCA_MUC_591_APC_4B	0	0.06766	0	0.04103	0	0	0	0	0	0	0	0	0.16842
Unknown	Bacteria	Firmicutes	Clostridia	Clostridiales	Clostridiales_unclassified	Clostridiales_unclassified	Clostridiales_unclassified_SGB15145	0	0	0.04695	0.0343	0	0	0	0	0	0	0	0.01949	0.01675
Unknown	Bacteria	Firmicutes	Clostridia	Clostridiales	Clostridiales_unclassified	Clostridiales_unclassified	Clostridiales_unclassified_SGB15150	0	0	0	0	0	0	0	0	0	0.15888	0	0	0
Unknown	Bacteria	Firmicutes	Clostridia	Clostridiales	Clostridiaceae	Clostridium	Clostridium_SGB4750	0	0	0	0	0.14527	0.01276	0	0	0	0	0	0	0
Unknown	Bacteria	Firmicutes	Clostridia	Clostridiales	Clostridiaceae	Clostridium	Clostridium_sp_AF15_49	0	0	0	0	0	0	0	0	0	0	0	1.86937	0.29074
Unknown	Bacteria	Firmicutes	Clostridia	Clostridiales	Clostridiaceae	Clostridium	Clostridium_sp_AF20_17LB	0	0	0.03662	0	0.08324	0.02227	0	0.02676	0	0	0	0.01457	0
Unknown	Bacteria	Firmicutes	Clostridia	Clostridiales	Clostridiaceae	Clostridium	Clostridium_sp_AF27_2AA	0.04343	0	0	0.07097	0.12185	0.03888	0	0	0.06792	0	0	0	0
Unknown	Bacteria	Firmicutes	Clostridia	Clostridiales	Clostridiaceae	Clostridium	Clostridium_sp_AF34_10BH	0.16384	0	1.86841	0.51687	0	0	0	0	0.1076	0.27497	0	0.71498	0
Unknown	Bacteria	Firmicutes	Clostridia	Clostridiales	Clostridiaceae	Clostridium	Clostridium_sp_AF34_13	0.40456	0	0	0	0	0	0	0	0	0	0	0.00477	0
Unknown	Bacteria	Firmicutes	Clostridia	Clostridiales	Clostridiaceae	Clostridium	Clostridium_sp_AF36_4	0	1.31894	0.3936	0	0.69	0	0	0	0	0.26366	0	0.151	0.1133
Unknown	Bacteria	Firmicutes	Clostridia	Clostridiales	Clostridiaceae	Clostridium	Clostridium_sp_AM22_11AC	0.32443	0.10923	0.01535	0.24779	0	0.33578	0	0.12513	0.22097	0	0	0.07943	0
Unknown	Bacteria	Firmicutes	Clostridia	Clostridiales	Clostridiaceae	Clostridium	Clostridium_sp_AM33_3	0.05337	0.03368	0	0.12702	0.09146	0	0	0.03172	0.06404	0	0	0.06575	0
Unknown	Bacteria	Firmicutes	Clostridia	Clostridiales	Clostridiaceae	Clostridium	Clostridium_sp_AM49_4BH	0	0	0	0	0.15389	0.12305	0.1051	0	0	0	0	0.27341	0
Unknown	Bacteria	Firmicutes	Clostridia	Clostridiales	Clostridiaceae	Clostridium	Clostridium_sp_AT4	0.14175	0.04492	0	0	0.02562	0.02188	0	0.09834	0	0	0	0.01047	0
Unknown	Bacteria	Firmicutes	Clostridia	Clostridiales	Clostridiaceae	Clostridium	Clostridium_sp_chh4_2	0	0	0	0	0	0	0	0.00772	0	0	0	0	0
Unknown	Bacteria	Firmicutes	Clostridia	Clostridiales	Clostridiaceae	Clostridium	Clostridium_sp_CL_2	0	0	0.02315	0	0	0	0	0	0	0	0	0	0
Unknown	Bacteria	Firmicutes	Clostridia	Clostridiales	Clostridiaceae	Clostridium	Clostridium_sp_Marseille_P3244	0.00167	0.00397	0.00201	0	0	4e-05	0	0	0.00043	0	0	0	0
Unknown	Bacteria	Actinobacteria	Coriobacteriia	Coriobacteriales	Coriobacteriaceae	Coriobacteriaceae_GGB9379	Coriobacteriaceae_GGB9379_SGB14372	0	0	0	0.00526	0	0	0	0	0	0	0	0	0
Unknown	Bacteria	Actinobacteria	Coriobacteriia	Coriobacteriales	Coriobacteriales_unclassified	Coriobacteriales_unclassified	Coriobacteriales_unclassified_SGB72475	0	0	0	0.01302	0	0	0	0	0	0	0	0	0.033
Unknown	Bacteria	Actinobacteria	Coriobacteriia	Coriobacteriia_unclassified	Coriobacteriia_unclassified	Coriobacteriia_unclassified	Coriobacteriia_unclassified_SGB14764	0	0	0	0	0	0	0	0	0	0	0	0	0.00789
Unknown	Bacteria	Firmicutes	Clostridia	Clostridiales	Lachnospiraceae	Cuneatibacter	Cuneatibacter_sp_NSJ_177	0	0	0	0	0	0.00033	0	0	0	0	0	0	0
Unknown	Bacteria	Proteobacteria	Deltaproteobacteria	Desulfovibrionales	Desulfovibrionaceae	Desulfovibrionaceae_unclassified	Desulfovibrionaceae_bacterium	0	0	0	0	0	0	0	0	0	1.50159	0	0	0.19409
Unknown	Bacteria	Proteobacteria	Deltaproteobacteria	Desulfovibrionales	Desulfovibrionaceae	Desulfovibrionaceae_GGB9818	Desulfovibrionaceae_GGB9818_SGB15459	0	0.27649	0	0	0	0	0	0	0	0	0	0	0
Unknown	Bacteria	Firmicutes	Clostridia	Clostridiales	Lachnospiraceae	Dorea	Dorea_sp_AF24_7LB	0.01164	0	0	0.0008	0	0	0	0	0	0	0	0	0
Unknown	Bacteria	Firmicutes	Clostridia	Clostridiales	Lachnospiraceae	Dorea	Dorea_sp_AF36_15AT	0	0	0.01233	0.01698	0.15241	0.0387	0.06057	0.05716	0.04755	0.00796	0	0.01169	0
Unknown	Bacteria	Firmicutes	Clostridia	Clostridiales	Oscillospiraceae	Dysosmobacter	Dysosmobacter_SGB15077	0	0	0	0	0	0.00499	0	0	0	0	0	0	0
Unknown	Bacteria	Firmicutes	Clostridia	Clostridiales	Oscillospiraceae	Dysosmobacter	Dysosmobacter_sp_NSJ_60	0.0156	0.01031	0.00254	0	0	0	0.03628	0.04131	0.02907	0	0	0.03098	0
Unknown	Bacteria	Actinobacteria	Coriobacteriia	Eggerthellales	Eggerthellaceae	Eggerthellaceae_unclassified	Eggerthellaceae_bacterium	0	0	0	0.02715	0	0	0	0.00325	0	0	0	0	0.19537
Unknown	Bacteria	Actinobacteria	Coriobacteriia	Eggerthellales	Eggerthellaceae	Eggerthellaceae_GGB45432	Eggerthellaceae_GGB45432_SGB63101	0	0	0	0	0	0.04015	0	0	0	0	0	0	0
Unknown	Bacteria	Actinobacteria	Coriobacteriia	Eggerthellales	Eggerthellaceae	Eggerthellaceae_GGB9361	Eggerthellaceae_GGB9361_SGB14336	0	0	0	0.48451	0	0	0	0	0	0	0	0.03228	0.00183
Unknown	Bacteria	Actinobacteria	Coriobacteriia	Eggerthellales	Eggerthellaceae	Eggerthellaceae_GGB9365	Eggerthellaceae_GGB9365_SGB14341	0	0	0	0	0.01351	0.0131	0	0	0	0	0	0	0
Unknown	Bacteria	Actinobacteria	Coriobacteriia	Eggerthellales	Eggerthellaceae	Eggerthellaceae_GGB9423	Eggerthellaceae_GGB9423_SGB14792	0.01432	0	0	0	0	0	0	0	0	0	0	0	0
Unknown	Bacteria	Actinobacteria	Coriobacteriia	Eggerthellales	Eggerthellaceae	Eggerthellaceae_unclassified	Eggerthellaceae_unclassified_SGB14322	0	0	0.05217	0	0	0	0	0	0	0	0	0	0.00938
Unknown	Bacteria	Actinobacteria	Coriobacteriia	Eggerthellales	Eggerthellaceae	Eggerthellaceae_unclassified	Eggerthellaceae_unclassified_SGB14341	0.06815	0	0	0	0	0	0	0	1.47641	0	0	0	0
Unknown	Bacteria	Elusimicrobia	Elusimicrobia	Elusimicrobiales	Elusimicrobiales_unclassified	Elusimicrobiales_unclassified	Elusimicrobiales_bacterium	0	0	0	0	0	0	0	0	0	0	0	0	2.70782
Unknown	Bacteria	Firmicutes	Bacilli	Lactobacillales	Enterococcaceae	Enterococcaceae_GGB33516	Enterococcaceae_GGB33516_SGB54347	0	0	0	0	0	0	0	0.02143	0	0	0	0.00523	0.02747
Unknown	Bacteria	Firmicutes	Erysipelotrichia	Erysipelotrichales	Erysipelotrichaceae	Erysipelotrichaceae_unclassified	Erysipelotrichaceae_bacterium	0	0	0	0.23719	0	0	0	0	0	0	0	0	0.10064
Unknown	Bacteria	Firmicutes	Erysipelotrichia	Erysipelotrichales	Erysipelotrichaceae	Erysipelotrichaceae_GGB3034	Erysipelotrichaceae_GGB3034_SGB4030	0.01042	0.005	0.01588	0	0	0.00465	0.61915	0	0	0.01115	0	0	0
Unknown	Bacteria	Firmicutes	Erysipelotrichia	Erysipelotrichales	Erysipelotrichaceae	Erysipelotrichaceae_GGB4888	Erysipelotrichaceae_GGB4888_SGB6837	0	0	0	0.00226	0	0	0	0	0	0	0	0	0
Unknown	Bacteria	Firmicutes	Clostridia	Clostridiales	Eubacteriaceae	Eubacteriaceae_unclassified	Eubacteriaceae_bacterium	0	0	0.06087	0	0.14821	0	0	0	0.01414	0.01912	0	0.01609	0.00138
Unknown	Bacteria	Firmicutes	Clostridia	Clostridiales	Eubacteriaceae	Eubacteriaceae_GGB9778	Eubacteriaceae_GGB9778_SGB15398	0	0	0	0	0	0	0	0	0	0	0	0.03133	0
Unknown	Bacteria	Firmicutes	Clostridia	Clostridiales	Eubacteriales_Family_XIII_Incertae_Sedis	Eubacteriales_Family_XIII_Incertae_Sedis_GGB2987	Eubacteriales_Family_XIII_Incertae_Sedis_GGB2987_SGB3969	0	0	0	0	0.00188	0.01123	0	0	0	0	0	0	0
Unknown	Bacteria	Firmicutes	Clostridia	Clostridiales	Eubacteriales_unclassified	Eubacteriales_unclassified_GGB9760	Eubacteriales_unclassified_GGB9760_SGB15373	0	0	0	0	0	0.47946	0	0	0	0	0	0	0
Unknown	Bacteria	Firmicutes	Clostridia	Clostridiales	Eubacteriaceae	Eubacterium	Eubacterium_sp_AF15_50	0	0	0.01244	0	0	0	0	0	0	0.06079	0	0	0
Unknown	Bacteria	Firmicutes	Clostridia	Clostridiales	Eubacteriaceae	Eubacterium	Eubacterium_sp_AF22_8LB	0	0	0	0	0	0	0	0	0	0	0	0	0.18996
Unknown	Bacteria	Firmicutes	Clostridia	Clostridiales	Eubacteriaceae	Eubacterium	Eubacterium_sp_AM28_29	0	0	0	0	0	0	0	0	0	0	0	0	0.31126
Unknown	Bacteria	Firmicutes	Clostridia	Clostridiales	Ruminococcaceae	Faecalibacterium	Faecalibacterium_SGB15346	2.02929	0	0.07645	0.15299	0	0	0	0	0	0	0	0	0.1072
Unknown	Bacteria	Firmicutes	Clostridia	Clostridiales	Oscillospiraceae	Faecalibacterium	Faecalibacterium_sp_HTFF	0	0	0	0	0	0.00212	0	0	0	0	0	0	0
Unknown	Bacteria	Firmicutes	CFGB1011	OFGB1011	FGB1011	FGB1011_GGB2653	FGB1011_GGB2653_SGB3574	0	0	0	0	0.00041	0.01853	0	0	0	0	0	0	0
Unknown	Bacteria	Firmicutes	CFGB10477	OFGB10477	FGB10477	FGB10477_GGB9345	FGB10477_GGB9345_SGB14311	0	0	0	0	0	0.00074	0	0	0	0	0	0	0
Unknown	Bacteria	Proteobacteria	CFGB1062	OFGB1062	FGB1062	FGB1062_GGB2734	FGB1062_GGB2734_SGB3677	0	0	0	0	0	0	0	7.58861	0	0	0	0	1.56392
Unknown	Bacteria	Firmicutes	CFGB10719	OFGB10719	FGB10719	FGB10719_GGB32463	FGB10719_GGB32463_SGB47515	0.0062	0	0	0	0	0	0	0.14197	0	0	0	0	0
Unknown	Bacteria	Firmicutes	CFGB1126	OFGB1126	FGB1126	FGB1126_GGB2848	FGB1126_GGB2848_SGB3813	0	0	0	0	0.0044	0.00034	0	0	0	0	0	0	0
Unknown	Bacteria	Firmicutes	CFGB11737	OFGB11737	FGB11737	FGB11737_GGB34228	FGB11737_GGB34228_SGB72916	0	0	0	0.02323	0	0	0	0	0	0	0	0	0.01267
Unknown	Bacteria	Firmicutes	CFGB1211	OFGB1211	FGB1211	FGB1211_GGB2970	FGB1211_GGB2970_SGB3952	0	0	0	0	0.0683	0.03884	0	0	0	0	0	0	0
Unknown	Bacteria	Firmicutes	CFGB1217	OFGB1217	FGB1217	FGB1217_GGB2982	FGB1217_GGB2982_SGB3964	0	0.034	0.02097	0	0.02641	0	0	0	0	0	0	0	0
Unknown	Bacteria	Firmicutes	CFGB1218	OFGB1218	FGB1218	FGB1218_GGB2983	FGB1218_GGB2983_SGB3965	0	0	0	0.08615	0	0	0	0	0	0	0	0	0.084
Unknown	Bacteria	Firmicutes	CFGB1226	OFGB1226	FGB1226	FGB1226_GGB2998	FGB1226_GGB2998_SGB3988	0	0	0	0	0	0.0601	0	0	0	0	0	0	0
Unknown	Bacteria	Firmicutes	CFGB12277	OFGB12277	FGB12277	FGB12277_GGB35068	FGB12277_GGB35068_SGB47850	0	0	0	0	0	0	0	0	0	0	0	0	0.00295
Unknown	Bacteria	Firmicutes	CFGB1292	OFGB1292	FGB1292	FGB1292_GGB3109	FGB1292_GGB3109_SGB4121	0	0	0	0	0	0.03933	0	0	0	0	0	0	0
Unknown	Bacteria	Firmicutes	CFGB1298	OFGB1298	FGB1298	FGB1298_GGB3118	FGB1298_GGB3118_SGB4130	0	0	0	0.10975	0	0	0	0	0	0	0	0.02074	0
Unknown	Bacteria	Firmicutes	CFGB1302	OFGB1302	FGB1302	FGB1302_GGB3123	FGB1302_GGB3123_SGB4135	0	0	0.01146	0	0	0	0	0	0	0	0	0	0
Unknown	Bacteria	Firmicutes	CFGB1325	OFGB1325	FGB1325	FGB1325_GGB3175	FGB1325_GGB3175_SGB4191	0	0	0	0	0	0.49875	0	0	0	0	0	0	0
Unknown	Bacteria	Firmicutes	CFGB1340	OFGB1340	FGB1340	FGB1340_GGB3256	FGB1340_GGB3256_SGB4303	0.59209	0.62251	0	0.4744	0	0	1.12673	0.53354	0	0	0	0.345	0
Unknown	Bacteria	Firmicutes	CFGB1354	OFGB1354	FGB1354	FGB1354_GGB3304	FGB1354_GGB3304_SGB4367	0	0	0	0	0	9.52628	0	0	0	0	0	0	0
Unknown	Bacteria	Firmicutes	CFGB1374	OFGB1374	FGB1374	FGB1374_GGB3352	FGB1374_GGB3352_SGB62935	0	0	0	0	0	0.00785	0	0	0	0	0	0	0
Unknown	Bacteria	Firmicutes	CFGB1434	OFGB1434	FGB1434	FGB1434_GGB3510	FGB1434_GGB3510_SGB4687	0.0107	0	0.00173	0	0	0.00143	0.01515	0	0	0	0	0	0
Unknown	Bacteria	Firmicutes	CFGB1798	OFGB1798	FGB1798	FGB1798_GGB4768	FGB1798_GGB4768_SGB6601	0	0	5.16424	0	0	0	0	0	0	0	0	0	0
Unknown	Bacteria	Verrucomicrobia	CFGB2165	OFGB2165	FGB2165	FGB2165_GGB6133	FGB2165_GGB6133_SGB8780	0	0	0	0	0	0	0	0	0	0	0	0	0.02045
Unknown	Bacteria	Lentisphaerae	CFGB2378	OFGB2378	FGB2378	FGB2378_GGB6518	FGB2378_GGB6518_SGB9205	0	0	0	0	0	0.27203	0	0	0	0	0	0	0
Unknown	Bacteria	Proteobacteria	CFGB2394	OFGB2394	FGB2394	FGB2394_GGB6544	FGB2394_GGB6544_SGB9243	0	0	0	0.1674	0	0	0	0	0	0	0	0	0.27643
Unknown	Bacteria	Proteobacteria	CFGB2397	OFGB2397	FGB2397	FGB2397_GGB6561	FGB2397_GGB6561_SGB9269	0	0	0	0	0	0	0	0	0.11244	0	0	0	0
Unknown	Bacteria	Firmicutes	CFGB25373	OFGB25373	FGB25373	FGB25373_GGB45597	FGB25373_GGB45597_SGB72777	0	0	0.00724	0	0	0	0	0	0	0	0	0	0
Unknown	Bacteria	Firmicutes	CFGB2834	OFGB2834	FGB2834	FGB2834_GGB9063	FGB2834_GGB9063_SGB13982	0	0	0	0	0.04221	0.00787	0	0	0	0	0	0	0
Unknown	Bacteria	Firmicutes	CFGB2834	OFGB2834	FGB2834	FGB2834_GGB9064	FGB2834_GGB9064_SGB13983	0	0	0	0	0	0.05162	0	0	0	0	0	0	0
Unknown	Bacteria	Firmicutes	CFGB2840	OFGB2840	FGB2840	FGB2840_GGB9091	FGB2840_GGB9091_SGB14020	0	0	0	0	0	0.05217	0	0	0	0	0	0	0
Unknown	Bacteria	Firmicutes	CFGB2844	OFGB2844	FGB2844	FGB2844_GGB9110	FGB2844_GGB9110_SGB14043	0	0	0	0	0	0.01432	0	0	0	0	0	0	0
Unknown	Bacteria	Firmicutes	CFGB2882	OFGB2882	FGB2882	FGB2882_GGB9186	FGB2882_GGB9186_SGB14125	0	0.03542	0.0059	0	0	0.02437	0	0	0	0.28017	0	0.0003	0
Unknown	Bacteria	Firmicutes	CFGB2916	OFGB2916	FGB2916	FGB2916_GGB9237	FGB2916_GGB9237_SGB14179	0	0.09845	0	0	0	0	0	0	0	0.10708	0	0	0
Unknown	Bacteria	Firmicutes	CFGB2918	OFGB2918	FGB2918	FGB2918_GGB9240	FGB2918_GGB9240_SGB14182	0	0	0	0	0	0.02932	0	0	0	0	0	0	0
Unknown	Bacteria	Firmicutes	CFGB2950	OFGB2950	FGB2950	FGB2950_GGB9291	FGB2950_GGB9291_SGB14248	0	0	0	0	0	0	0	0	0	0	0	0.01415	0
Unknown	Bacteria	Firmicutes	CFGB2954	OFGB2954	FGB2954	FGB2954_GGB9297	FGB2954_GGB9297_SGB14255	0	0	0	0	0	0.02222	0	0	0	0	0	0	0
Unknown	Bacteria	Firmicutes	CFGB2957	OFGB2957	FGB2957	FGB2957_GGB9299	FGB2957_GGB9299_SGB14259	0	0	0	0	0	0.02195	0	0	0	0	0	0	0
Unknown	Bacteria	Firmicutes	CFGB2959	OFGB2959	FGB2959	FGB2959_GGB9301	FGB2959_GGB9301_SGB14262	0	0	0	0	0.00849	0.00145	0	0	0	0	0	0	0
Unknown	Bacteria	Actinobacteria	CFGB2992	OFGB2992	FGB2992	FGB2992_GGB9412	FGB2992_GGB9412_SGB14770	0	0	0	0	0	0.02398	0	0	0	0	0	0	0
Unknown	Bacteria	Firmicutes	CFGB3009	OFGB3009	FGB3009	FGB3009_GGB9474	FGB3009_GGB9474_SGB14868	0	0	0	0	0	0.00354	0	0	0	0	0	0	0
Unknown	Bacteria	Firmicutes	CFGB30287	OFGB30287	FGB30287	FGB30287_GGB42378	FGB30287_GGB42378_SGB59548	0	0	0	0	0	0.00165	0	0	0	0	0	0	0
Unknown	Bacteria	Firmicutes	CFGB30328	OFGB30328	FGB30328	FGB30328_GGB52106	FGB30328_GGB52106_SGB72838	0	0	0	0	0	0.01364	0	0	0	0	0	0	0
Unknown	Bacteria	Firmicutes	CFGB3035	OFGB3035	FGB3035	FGB3035_GGB9523	FGB3035_GGB9523_SGB14922	0	0.00166	0	0	0	0	0	0	0	0	0	0	0
Unknown	Bacteria	Firmicutes	CFGB3038	OFGB3038	FGB3038	FGB3038_GGB33586	FGB3038_GGB33586_SGB53517	0	0	0	0	0.00534	0.0058	0	0	0	0	0	0	0
Unknown	Bacteria	Firmicutes	CFGB3038	OFGB3038	FGB3038	FGB3038_GGB9529	FGB3038_GGB9529_SGB53518	0	0	0	0	0	0.48347	0	0	0	0	0	0	0
Unknown	Bacteria	Firmicutes	CFGB3038	OFGB3038	FGB3038	FGB3038_GGB9534	FGB3038_GGB9534_SGB14937	0	0	0	0	0.05657	0.00768	0	0	0	0	0	0	0
Unknown	Bacteria	Firmicutes	CFGB3047	OFGB3047	FGB3047	FGB3047_GGB52130	FGB3047_GGB52130_SGB14966	0	0	0	0	0	0.01402	0	0	0	0	0	0	0
Unknown	Bacteria	Firmicutes	CFGB3047	OFGB3047	FGB3047	FGB3047_GGB9557	FGB3047_GGB9557_SGB14966	0.03128	0	0.00461	0.01973	0	0	0	0.01265	0	0	0	0.01712	0
Unknown	Bacteria	Firmicutes	CFGB3048	OFGB3048	FGB3048	FGB3048_GGB9559	FGB3048_GGB9559_SGB14969	0	0	0	0.04608	0.02764	0	0	0	0.03006	0.00601	0	0	0
Unknown	Bacteria	Firmicutes	CFGB3053	OFGB3053	FGB3053	FGB3053_GGB9581	FGB3053_GGB9581_SGB14999	0.03359	0.00928	0	0	0	0	0	0	0.04943	0	0	0.00545	0
Unknown	Bacteria	Firmicutes	CFGB3054	OFGB3054	FGB3054	FGB3054_GGB33512	FGB3054_GGB33512_SGB15203	0	0	0	0	0	0.00256	0	0	0	0	0	0	0
Unknown	Bacteria	Firmicutes	CFGB3057	OFGB3057	FGB3057	FGB3057_GGB9719	FGB3057_GGB9719_SGB15272	0	0	0	0	0	0.00496	0	0	0	0	0	0	0
Unknown	Bacteria	Firmicutes	CFGB3069	OFGB3069	FGB3069	FGB3069_GGB9767	FGB3069_GGB9767_SGB15385	0	0	0	0	0	0.04519	0	0	0	0	0	0	0
Unknown	Bacteria	Firmicutes	CFGB3069	OFGB3069	FGB3069	FGB3069_GGB9770	FGB3069_GGB9770_SGB15390	0	0	0	0	0	0.00355	0	0	0	0	0	0	0
Unknown	Bacteria	Firmicutes	CFGB3070	OFGB3070	FGB3070	FGB3070_GGB33544	FGB3070_GGB33544_SGB53490	0	0	0	0	0	0.00475	0	0	0	0	0	0	0
Unknown	Bacteria	Firmicutes	CFGB3070	OFGB3070	FGB3070	FGB3070_GGB9775	FGB3070_GGB9775_SGB15395	0	0	0	0	0	0.00723	0	0	0	0	0	0	0
Unknown	Bacteria	Firmicutes	CFGB3072	OFGB3072	FGB3072	FGB3072_GGB45491	FGB3072_GGB45491_SGB63163	0	0	0	0	0	0.00309	0	0	0	0	0	0	0
Unknown	Bacteria	Firmicutes	CFGB3072	OFGB3072	FGB3072	FGB3072_GGB9781	FGB3072_GGB9781_SGB15402	0	0	0	0	0.00519	0.00701	0	0	0	0	0	0	0
Unknown	Bacteria	Firmicutes	CFGB3072	OFGB3072	FGB3072	FGB3072_GGB9781	FGB3072_GGB9781_SGB66170	0	0	0	0	0	0.0029	0	0	0	0	0	0	0
Unknown	Bacteria	Firmicutes	CFGB3072	OFGB3072	FGB3072	FGB3072_GGB9782	FGB3072_GGB9782_SGB15403	0	0	0	0	0	0.00836	0	0	0	0	0	0	0
Unknown	Bacteria	Firmicutes	CFGB3172	OFGB3172	FGB3172	FGB3172_GGB10692	FGB3172_GGB10692_SGB17347	0	0	0	0	0	0.00231	0	0	0	0	0	0	0
Unknown	Bacteria	Firmicutes	CFGB3608	OFGB3608	FGB3608	FGB3608_GGB58158	FGB3608_GGB58158_SGB79798	0	0.0143	0.00297	0	0	0.00073	0	0	0	0	0	0.00165	0
Unknown	Bacteria	Firmicutes	CFGB38642	OFGB38642	FGB38642	FGB38642_GGB9765	FGB38642_GGB9765_SGB15382	0	0	0	0	0.00266	0.00118	0	0	0	0	0	0	0
Unknown	Bacteria	Firmicutes	CFGB40183	OFGB40183	FGB40183	FGB40183_GGB42389	FGB40183_GGB42389_SGB59559	0	0	0.001	0	0	0	0	0	0	0	0	0	0
Unknown	Bacteria	Firmicutes	CFGB42691	OFGB42691	FGB42691	FGB42691_GGB51441	FGB42691_GGB51441_SGB71759	0	0	0.00156	0	0.0499	0.00427	0	0.00911	0.00503	0	0	0	0
Unknown	Bacteria	Actinobacteria	CFGB4469	OFGB4469	FGB4469	FGB4469_GGB18384	FGB4469_GGB18384_SGB72500	0	0	0	0	0	0	0	0	0	0	0	0	0.19434
Unknown	Bacteria	Firmicutes	CFGB45503	OFGB45503	FGB45503	FGB45503_GGB48165	FGB45503_GGB48165_SGB66168	0	0	0	0	0	0.00012	0	0	0	0	0	0	0
Unknown	Bacteria	Firmicutes	CFGB45628	OFGB45628	FGB45628	FGB45628_GGB45613	FGB45628_GGB45613_SGB63326	0	0	0	0	0	0.00343	0	0	0	0	0	0	0
Unknown	Bacteria	Firmicutes	CFGB4605	OFGB4605	FGB4605	FGB4605_GGB13404	FGB4605_GGB13404_SGB14252	0	0	0	0	0	0.01483	0	0	0	0	0	0	0
Unknown	Bacteria	Bacteroidetes	CFGB544	OFGB544	FGB544	FGB544_GGB1123	FGB544_GGB1123_SGB1437	0	0	0	0.21661	0	0	0	0	0	0	0	0	0.06005
Unknown	Bacteria	Bacteroidetes	CFGB602	OFGB602	FGB602	FGB602_GGB1420	FGB602_GGB1420_SGB1957	0	0	0	0	0	0	0	0	0	0	0	0.11968	0
Unknown	Bacteria	Bacteroidetes	CFGB667	OFGB667	FGB667	FGB667_GGB1661	FGB667_GGB1661_SGB2275	0	0	0	0	0	0.04906	0	0	0	0	0	0	0
Unknown	Bacteria	Firmicutes	CFGB72924	OFGB72924	FGB72924	FGB72924_GGB3612	FGB72924_GGB3612_SGB4882	0	0	0	0	0.09577	0.00204	0	0	0	0	0	0	0
Unknown	Bacteria	Firmicutes	CFGB72939	OFGB72939	FGB72939	FGB72939_GGB74511	FGB72939_GGB74511_SGB47635	0	0	0	0	0	0.04504	0	0	0	0	0	0	0
Unknown	Bacteria	Firmicutes	CFGB75721	OFGB75721	FGB75721	FGB75721_GGB9524	FGB75721_GGB9524_SGB14924	0	0	0	0	0	0.10515	0	0	0	0	0	0	0
Unknown	Bacteria	Firmicutes	CFGB79294	OFGB79294	FGB79294	FGB79294_GGB87445	FGB79294_GGB87445_SGB15180	0	0	0	0	0.27912	0.0574	0	0	0	0	0	0	0
Unknown	Bacteria	Firmicutes	CFGB9238	OFGB9238	FGB9238	FGB9238_GGB74463	FGB9238_GGB74463_SGB54347	0	0	0	0	0	0.03543	0	0	0	0	0	0	0
Unknown	Bacteria	Firmicutes	Firmicutes_unclassified	Firmicutes_unclassified	Firmicutes_unclassified	Firmicutes_unclassified	Firmicutes_bacterium	0	0.00406	0.05847	0	0	0	0	0.08159	0	0.00458	0	0	0.02747
Unknown	Bacteria	Firmicutes	Firmicutes_unclassified	Firmicutes_unclassified	Firmicutes_unclassified	Firmicutes_unclassified	Firmicutes_bacterium_AF16_15	0	0.84629	1.25488	5.42262	0	0	1.49591	0	0.02304	3.77707	0	0.41705	0.02645
Unknown	Bacteria	Firmicutes	Firmicutes_unclassified	Firmicutes_unclassified	Firmicutes_unclassified	Firmicutes_unclassified	Firmicutes_bacterium_AM41_11	0	0	0	2.42885	0	0	0	0	0	0	0	0	0
Unknown	Bacteria	Firmicutes	Firmicutes_unclassified	Firmicutes_unclassified	Firmicutes_unclassified	Firmicutes_unclassified_GGB9509	Firmicutes_unclassified_GGB9509_SGB14906	0	0	0	0	0	0.01473	0	0	0	0	0	0	0
Unknown	Bacteria	Firmicutes	Clostridia	Clostridiales	Ruminococcaceae	Flavonifractor	Flavonifractor_sp_An10	0	0	0	0	0	0.00345	0	0	0.01739	0	0	0	0
Unknown	Bacteria	Firmicutes	Clostridia	Clostridiales	Ruminococcaceae	Flavonifractor	Flavonifractor_sp_An100	0	0.02128	0	0	0	0	0	0	0	0	0	0	0
Unknown	Bacteria	Firmicutes	Clostridia	Clostridiales	Ruminococcaceae	Flavonifractor	Flavonifractor_sp_An135	0	0	0.02624	0	0	0	0	0	0	0	0	0	0
Unknown	Bacteria	Firmicutes	Clostridia	Clostridiales	Lachnospiraceae	Frisingicoccus	Frisingicoccus_SGB4674	0	0	0	0	0	0	0	0	0.04399	0	0	0	0
Unknown	Bacteria	Fusobacteria	Fusobacteriia	Fusobacteriales	Fusobacteriaceae	Fusobacteriaceae_unclassified	Fusobacteriaceae_unclassified_SGB59307	0	0	0	0	0	0	0	0.02734	0	0	0	0	0
Unknown	Bacteria	Firmicutes	Clostridia	Clostridiales	Ruminococcaceae	Gemmiger	Gemmiger_SGB15295	0	0	0	0.05098	0	0	0	0	0	0	0	0	0.00182
Unknown	Bacteria	Firmicutes	Clostridia	Clostridiales	Ruminococcaceae	Gemmiger	Gemmiger_SGB15299	0	0	0.03413	0.02003	0	0	0	0	0.068	0	0	0	0
Unknown	Bacteria	Proteobacteria	Epsilonproteobacteria	Campylobacterales	Helicobacteraceae	Helicobacteraceae_unclassified	Helicobacteraceae_bacterium	0	0	0	0	0	0	0	0	0	0	0	0	0.29634
Unknown	Bacteria	Firmicutes	Erysipelotrichia	Erysipelotrichales	Erysipelotrichaceae	Holdemania	Holdemania_sp_Marseille_P2844	0	0	0	0	0	0	0	0	0	0	1.3428	0	0
Unknown	Bacteria	Firmicutes	Clostridia	Clostridiales	Peptostreptococcaceae	Intestinibacter	Intestinibacter_SGB6139	0	0	0.17208	0	0	0	0	0	0	0.31833	0	0	0
Unknown	Bacteria	Firmicutes	Clostridia	Clostridiales	Eubacteriales_unclassified	Intestinimonas	Intestinimonas_sp_MSJ_38	0	0	0	0	0	0.00323	0	0	0	0	0	0	0
Unknown	Bacteria	Kiritimatiellaeota	Kiritimatiellae	Kiritimatiellae_unclassified	Kiritimatiellae_unclassified	Kiritimatiellae_unclassified	Kiritimatiellae_bacterium	0	0	0	0	0	0	0	0	0	0	0	0	0.49037
Unknown	Bacteria	Kiritimatiellaeota	Kiritimatiellae	Kiritimatiellae_unclassified	Kiritimatiellae_unclassified	Kiritimatiellae_unclassified_GGB18152	Kiritimatiellae_unclassified_GGB18152_SGB26813	0	0	0	0	0	0	0	0	0	0	0	0	0.0131
Unknown	Bacteria	Firmicutes	Clostridia	Clostridiales	Lachnospiraceae	Lachnoclostridium	Lachnoclostridium_sp_An131	0	0.00154	0.00319	0	0.00087	0.00238	0	0	0.0008	0	0	0	0
Unknown	Bacteria	Firmicutes	Clostridia	Clostridiales	Lachnospiraceae	Lachnoclostridium	Lachnoclostridium_sp_An138	0	0	0.00993	0	0	0.00084	0	0.01082	0	0	0	0	0
Unknown	Bacteria	Firmicutes	Clostridia	Clostridiales	Lachnospiraceae	Lachnospira	Lachnospira_SGB5076	1.71936	0	0	0	0	0	0	0	0	0	0	0	0.00347
Unknown	Bacteria	Firmicutes	Clostridia	Clostridiales	Lachnospiraceae	Lachnospira	Lachnospira_SGB5077	0	0	1.51144	0	0	0	0	0	0	0	0	1.35802	0
Unknown	Bacteria	Firmicutes	Clostridia	Clostridiales	Lachnospiraceae	Lachnospira	Lachnospira_sp_NSJ_43	0	0.35557	0	0	0	0	0	0	0.8738	0	0	0.17616	0
Unknown	Bacteria	Firmicutes	Clostridia	Clostridiales	Lachnospiraceae	Lachnospiraceae_unclassified	Lachnospiraceae_bacterium	0.45794	0.5276	0.54991	0.77315	0.03142	0	0.38958	0.5148	0.60579	0.98397	2.57918	0.19299	0.1691
Unknown	Bacteria	Firmicutes	Clostridia	Clostridiales	Lachnospiraceae	Lachnospiraceae_unclassified	Lachnospiraceae_bacterium_AM48_27BH	0	0	0	0	0.0653	0.03317	0	0	0	0	0	0	0
Unknown	Bacteria	Firmicutes	Clostridia	Clostridiales	Lachnospiraceae	Lachnospiraceae_unclassified	Lachnospiraceae_bacterium_CLA_AA_H244	0	0	0	0	0.17863	0.08062	0	0	0	0	0	0	0
Unknown	Bacteria	Firmicutes	Clostridia	Clostridiales	Lachnospiraceae	Lachnospiraceae_unclassified	Lachnospiraceae_bacterium_NSJ_46	0	0	0	0.00031	0	0	0	0	0	0	0	0	0
Unknown	Bacteria	Firmicutes	Clostridia	Clostridiales	Lachnospiraceae	Lachnospiraceae_unclassified	Lachnospiraceae_bacterium_OM04_12BH	0	0	0	0.01116	0.04337	5e-05	0	0	0.00614	0	0	0	0.03142
Unknown	Bacteria	Firmicutes	Clostridia	Clostridiales	Lachnospiraceae	Lachnospiraceae_unclassified	Lachnospiraceae_bacterium_WCA3_601_WT_6H	0	0.44411	0.13186	2.67114	0	0	0	0	0.03277	0	0	0.00432	0.15001
Unknown	Bacteria	Firmicutes	Clostridia	Clostridiales	Lachnospiraceae	Lachnospiraceae_GGB3433	Lachnospiraceae_GGB3433_SGB4573	0	0	0	0	0.00148	0	0	0.02375	0.04674	0	0	0	0
Unknown	Bacteria	Firmicutes	Clostridia	Clostridiales	Lachnospiraceae	Lachnospiraceae_GGB3433	Lachnospiraceae_GGB3433_SGB4574	0	0	0	0	0	0.04068	0	0	0	0	0	0	0
Unknown	Bacteria	Firmicutes	Clostridia	Clostridiales	Lachnospiraceae	Lachnospiraceae_GGB3444	Lachnospiraceae_GGB3444_SGB4594	0	0	0	0	0	0.00032	0	0	0	0	0	0	0
Unknown	Bacteria	Firmicutes	Clostridia	Clostridiales	Lachnospiraceae	Lachnospiraceae_GGB3463	Lachnospiraceae_GGB3463_SGB4621	0.00733	0.008	0	0	0	0	0	0	0	0	0	0	0
Unknown	Bacteria	Firmicutes	Clostridia	Clostridiales	Lachnospiraceae	Lachnospiraceae_GGB3475	Lachnospiraceae_GGB3475_SGB4638	0	0	0	0	0	0.06093	0	0	0	0	0	0	0
Unknown	Bacteria	Firmicutes	Clostridia	Clostridiales	Lachnospiraceae	Lachnospiraceae_GGB3523	Lachnospiraceae_GGB3523_SGB4703	0	0	0	0	0	0	0	0.08401	0	0	0	0.00311	0
Unknown	Bacteria	Firmicutes	Clostridia	Clostridiales	Lachnospiraceae	Lachnospiraceae_GGB3537	Lachnospiraceae_GGB3537_SGB4727	0.00446	0.00324	0	0	0.00293	0	0	0.01306	0.00809	0	0.34341	0	0
Unknown	Bacteria	Firmicutes	Clostridia	Clostridiales	Lachnospiraceae	Lachnospiraceae_GGB3570	Lachnospiraceae_GGB3570_SGB4777	0	0	0.01537	0	0	0	0	0	0	0	0	0	0.07732
Unknown	Bacteria	Firmicutes	Clostridia	Clostridiales	Lachnospiraceae	Lachnospiraceae_GGB3571	Lachnospiraceae_GGB3571_SGB4778	0	0.0261	0.02876	0.03529	0	0	0	0	0.22755	0.19759	0	0.03842	0.01181
Unknown	Bacteria	Firmicutes	Clostridia	Clostridiales	Lachnospiraceae	Lachnospiraceae_GGB3588	Lachnospiraceae_GGB3588_SGB4808	0	0	0	0	0	0.00498	0	0	0	0	0	0	0
Unknown	Bacteria	Firmicutes	Clostridia	Clostridiales	Lachnospiraceae	Lachnospiraceae_GGB3614	Lachnospiraceae_GGB3614_SGB4886	0	0	0	0	0	0	0	0	0	0	0	0	0.01861
Unknown	Bacteria	Firmicutes	Clostridia	Clostridiales	Lachnospiraceae	Lachnospiraceae_GGB3653	Lachnospiraceae_GGB3653_SGB4964	0	0	0	0	0.06976	0.00959	0	0	0	0	0	0	0
Unknown	Bacteria	Firmicutes	Clostridia	Clostridiales	Lachnospiraceae	Lachnospiraceae_GGB3677	Lachnospiraceae_GGB3677_SGB4990	0	0	0.01248	0	0	0	0	0	0	0	0	0	0
Unknown	Bacteria	Firmicutes	Clostridia	Clostridiales	Lachnospiraceae	Lachnospiraceae_GGB3678	Lachnospiraceae_GGB3678_SGB4991	0.10972	0	0.00494	0	0	0	0	0.16612	0.0038	0	0	0	0
Unknown	Bacteria	Firmicutes	Clostridia	Clostridiales	Lachnospiraceae	Lachnospiraceae_GGB3733	Lachnospiraceae_GGB3733_SGB5066	0	0	9.32361	0	0	0	0	0	0	0	0	0	0.48854
Unknown	Bacteria	Firmicutes	Clostridia	Clostridiales	Lachnospiraceae	Lachnospiraceae_GGB3746	Lachnospiraceae_GGB3746_SGB5089	0.47252	0.09948	0.71275	0	0	0	0.40635	0.87046	0.39725	0.33787	0	0.50847	0.00744
Unknown	Bacteria	Firmicutes	Clostridia	Clostridiales	Lachnospiraceae	Lachnospiraceae_GGB3819	Lachnospiraceae_GGB3819_SGB5184	0	0	0	0	0.01812	0.03976	0	0	0	0	0	0	0
Unknown	Bacteria	Firmicutes	Clostridia	Clostridiales	Lachnospiraceae	Lachnospiraceae_GGB3859	Lachnospiraceae_GGB3859_SGB5234	0	0	0	1.14825	0	0	0	0	0	0	0	0	0.27691
Unknown	Bacteria	Firmicutes	Clostridia	Clostridiales	Lachnospiraceae	Lachnospiraceae_GGB3862	Lachnospiraceae_GGB3862_SGB5239	0	0	0	0.13276	0	0	0	0	0	0	0	0	0.0527
Unknown	Bacteria	Firmicutes	Clostridia	Clostridiales	Lachnospiraceae	Lachnospiraceae_unclassified	Lachnospiraceae_unclassified_SGB4890	0	0	0	0.0009	0	0	0	0	0	0	0	0	0
Unknown	Bacteria	Firmicutes	Clostridia	Clostridiales	Lachnospiraceae	Lachnospiraceae_unclassified	Lachnospiraceae_unclassified_SGB4894	0	0	0	0.00474	0	0	0	0	0	0	0	0	0.08468
Unknown	Bacteria	Firmicutes	Clostridia	Clostridiales	Lachnospiraceae	Lachnotalea	Lachnotalea_sp_AF33_28	0	0	0	0	0.00654	0.00316	0	0	0	0	0	0	0
Unknown	Bacteria	Firmicutes	Clostridia	Clostridiales	Clostridiales_unclassified	Lawsonibacter	Lawsonibacter_sp_NSJ_51	0	0.08614	0	0	0	0	0	0.08861	0	0	0	0.03787	0
Unknown	Bacteria	Firmicutes	Clostridia	Clostridiales	Clostridiales_unclassified	Lawsonibacter	Lawsonibacter_sp_NSJ_52	0	0	0	0	0	0	0	0	0	0	0	0.02458	0
Unknown	Bacteria	Lentisphaerae	Lentisphaeria	Lentisphaeria_unclassified	Lentisphaeria_unclassified	Lentisphaeria_unclassified	Lentisphaeria_bacterium	0	0.42295	0	0.46449	0	0	0	0.02538	0	0	0	0.75765	1.00493
Unknown	Bacteria	Bacteroidetes	Bacteroidia	Marinilabiliales	Marinilabiliaceae	Marinilabiliaceae_GGB58233	Marinilabiliaceae_GGB58233_SGB79883	0	0.00155	0	0	0.00282	0.00021	0.00971	0	0	0.00601	0	0	0
Unknown	Bacteria	Firmicutes	Clostridia	Clostridiales	Lachnospiraceae	Marvinbryantia	Marvinbryantia_SGB4691	0	0	0	0	0	0	0.14838	0	0	0	0	0	0
Unknown	Bacteria	Firmicutes	Erysipelotrichia	Erysipelotrichales	Erysipelotrichaceae	Massilimicrobiota	Massilimicrobiota_sp_An134	0	0	0.00229	0	0	0	0.23791	0	0	0	2.37214	0	0
Unknown	Bacteria	Firmicutes	Clostridia	Clostridiales	Lachnospiraceae	Mediterraneibacter	Mediterraneibacter_sp_gm002	0	0	0	0.00199	0	0	0	0	0	0	0	0	0
Unknown	Bacteria	Firmicutes	Negativicutes	Veillonellales	Veillonellaceae	Megasphaera	Megasphaera_sp_BL7	0	0	0	0	0	0	0	0	0	0	0	0	0.02122
Unknown	Bacteria	Actinobacteria	Actinobacteria	Micrococcales	Microbacteriaceae	Microbacterium	Microbacterium_SGB53518	0	0	0	0	0	0	0	0	0.09472	0	0	0	0
Unknown	Bacteria	Actinobacteria	Coriobacteriia	Coriobacteriales	Atopobiaceae	Olsenella	Olsenella_sp_GAM18	0	0	0	0.0154	0	0	0	0	0	0	0	0.06835	0.00632
Unknown	Bacteria	Verrucomicrobia	Opitutae	Opitutales	Opitutales_unclassified	Opitutales_unclassified	Opitutales_bacterium	0	0	0	0	0	0	0	0	0	0.01015	0	0	0.06021
Unknown	Bacteria	Firmicutes	Clostridia	Clostridiales	Oscillospiraceae	Oscillibacter	Oscillibacter_SGB15077	0	0	0.03427	0	0	0	0	0	0	0	0	0	0
Unknown	Bacteria	Firmicutes	Clostridia	Clostridiales	Oscillospiraceae	Oscillibacter	Oscillibacter_sp_ER4	0	0	0	2.126	0	0.71018	0	0.04518	0.47801	0	0	1.6028	0.60943
Unknown	Bacteria	Firmicutes	Clostridia	Clostridiales	Oscillospiraceae	Oscillibacter	Oscillibacter_sp_PC13	0	0	0	0	0	0.00504	0	0	0	0	0	0.00123	0
Unknown	Bacteria	Firmicutes	Clostridia	Clostridiales	Oscillospiraceae	Oscillospiraceae_unclassified	Oscillospiraceae_bacterium	0	0	0	0	0	0.26452	0	0	0	0	0	0	0
Unknown	Bacteria	Firmicutes	Clostridia	Clostridiales	Oscillospiraceae	Oscillospiraceae_unclassified	Oscillospiraceae_bacterium_CLA_AA_H250	0	0	0	0	0.75469	0.31628	0	0	0	0	0	0	0
Unknown	Bacteria	Firmicutes	Clostridia	Clostridiales	Oscillospiraceae	Oscillospiraceae_unclassified	Oscillospiraceae_bacterium_NSJ_64	0	0	0	0.02008	0	0	0	0.0067	0	0	0	0	0
Unknown	Bacteria	Firmicutes	Clostridia	Clostridiales	Oscillospiraceae	Oscillospiraceae_GGB32900	Oscillospiraceae_GGB32900_SGB53446	0	0	0	0	0	0.04327	0	0	0	0	0	0	0
Unknown	Bacteria	Firmicutes	Clostridia	Clostridiales	Oscillospiraceae	Oscillospiraceae_GGB33469	Oscillospiraceae_GGB33469_SGB15236	0	0	0	0	0	0.09943	0	0	0	0	0	0	0
Unknown	Bacteria	Firmicutes	Clostridia	Clostridiales	Oscillospiraceae	Oscillospiraceae_GGB45540	Oscillospiraceae_GGB45540_SGB63220	0	0	0	0	0	0.0011	0	0	0	0	0	0	0
Unknown	Bacteria	Firmicutes	Clostridia	Clostridiales	Oscillospiraceae	Oscillospiraceae_GGB9453	Oscillospiraceae_GGB9453_SGB14844	0	0	0	0	0	0.01676	0	0	0	0	0	0	0
Unknown	Bacteria	Firmicutes	Clostridia	Clostridiales	Oscillospiraceae	Oscillospiraceae_GGB9453	Oscillospiraceae_GGB9453_SGB14845	0	0	0	0	0	0.01296	0	0	0	0	0	0	0
Unknown	Bacteria	Firmicutes	Clostridia	Clostridiales	Oscillospiraceae	Oscillospiraceae_GGB9611	Oscillospiraceae_GGB9611_SGB15045	0	0	0	0	0.00488	0.00161	0	0	0	0	0	0	0
Unknown	Bacteria	Firmicutes	Clostridia	Clostridiales	Oscillospiraceae	Oscillospiraceae_GGB9620	Oscillospiraceae_GGB9620_SGB15068	0	0	0	0	0	0.34005	0	0	0	0	0	0	0
Unknown	Bacteria	Firmicutes	Clostridia	Clostridiales	Oscillospiraceae	Oscillospiraceae_GGB9724	Oscillospiraceae_GGB9724_SGB15278	0	0	0	0	0	0.00793	0	0	0	0	0	0	0
Unknown	Bacteria	Proteobacteria	Betaproteobacteria	Burkholderiales	Oxalobacteraceae	Oxalobacteraceae_GGB6649	Oxalobacteraceae_GGB6649_SGB9391	0	0	0	0.02073	0	0	0	0	0	0.04244	0	0	0.04798
Unknown	Bacteria	Proteobacteria	Betaproteobacteria	Burkholderiales	Sutterellaceae	Parasutterella	Parasutterella_SGB9260	0	0	1.09183	0	0	0	0	0	0	0	0	0	0
Unknown	Bacteria	Firmicutes	Clostridia	Clostridiales	Peptococcaceae	Peptococcaceae_unclassified	Peptococcaceae_bacterium	0	0	0	0.05358	0	0	0	0	0	0	0	0	0.02911
Unknown	Bacteria	Firmicutes	Clostridia	Clostridiales	Peptostreptococcaceae	Peptostreptococcaceae_GGB4456	Peptostreptococcaceae_GGB4456_SGB6141	0	0	0	0	0	0	0	0	0	0.01376	0	0	0
Unknown	Bacteria	Proteobacteria	Alphaproteobacteria	Rhizobiales	Phyllobacteriaceae	Phyllobacteriaceae_GGB38171	Phyllobacteriaceae_GGB38171_SGB72433	0	0	0	0.02781	0	0	0	0	0	0	0	0.00579	0.08267
Unknown	Bacteria	Planctomycetes	Planctomycetia	Pirellulales	Pirellulaceae	Pirellulaceae_GGB6565	Pirellulaceae_GGB6565_SGB9274	0	0	0	0.18051	0	0	0	0	0	0	0	0	0.13403
Unknown	Bacteria	Planctomycetes	Planctomycetia	Pirellulales	Pirellulaceae	Pirellulaceae_GGB6567	Pirellulaceae_GGB6567_SGB9277	0	0	0	0	0	0	0	0	0	0	0	0.00452	0
Unknown	Bacteria	Bacteroidetes	Bacteroidia	Bacteroidales	Prevotellaceae	Prevotella	Prevotella_SGB1612	0	0	0	0.42463	0	0	0	0	0	0	0	0	0
Unknown	Bacteria	Bacteroidetes	Bacteroidia	Bacteroidales	Prevotellaceae	Prevotella	Prevotella_SGB1653	0	0	0	0.59275	0	0	0	0	0	0	0	1.73751	0.01158
Unknown	Bacteria	Bacteroidetes	Bacteroidia	Bacteroidales	Prevotellaceae	Prevotella	Prevotella_SGB1675	0	0	0	0.02219	0	0	0	0	0	0	0	0	0
Unknown	Bacteria	Bacteroidetes	Bacteroidia	Bacteroidales	Prevotellaceae	Prevotella	Prevotella_SGB1680	0	0	0	0.92071	0	0	0	0	0	0	0	0	0.11185
Unknown	Bacteria	Bacteroidetes	Bacteroidia	Bacteroidales	Prevotellaceae	Prevotella	Prevotella_sp_885	0	0	0	1.41134	0	0	0	0	0	0	0	0	0
Unknown	Bacteria	Bacteroidetes	Bacteroidia	Bacteroidales	Prevotellaceae	Prevotella	Prevotella_sp_P4_51	0	0	0	1.4722	0	0	0	0	0	0	0	0	0.02419
Unknown	Bacteria	Bacteroidetes	Bacteroidia	Bacteroidales	Prevotellaceae	Prevotellaceae_GGB1235	Prevotellaceae_GGB1235_SGB1614	0	0	0	0.5181	0	0	0	0	0	0	0	0	0
Unknown	Bacteria	Bacteroidetes	Bacteroidia	Bacteroidales	Prevotellaceae	Prevotellaceae_GGB1239	Prevotellaceae_GGB1239_SGB1657	0	0	0	1.85887	0	0	0	0	0	0	0	0	0.61168
Unknown	Bacteria	Bacteroidetes	Bacteroidia	Bacteroidales	Prevotellaceae	Prevotellaceae_GGB1243	Prevotellaceae_GGB1243_SGB1663	0	0	0	0.21716	0	0	0	0	0	0	0	0	0.03411
Unknown	Bacteria	Bacteroidetes	Bacteroidia	Bacteroidales	Prevotellaceae	Prevotellaceae_GGB1244	Prevotellaceae_GGB1244_SGB1664	0	0	0	0.63648	0	0	0	0	0	0	0	0	0
Unknown	Bacteria	Bacteroidetes	Bacteroidia	Bacteroidales	Prevotellaceae	Prevotellaceae_GGB1246	Prevotellaceae_GGB1246_SGB1667	0	0	0	1.06388	0	0	0	0	0	0	0	0	0.03284
Unknown	Bacteria	Bacteroidetes	Bacteroidia	Bacteroidales	Prevotellaceae	Prevotellaceae_GGB1247	Prevotellaceae_GGB1247_SGB1668	0	0	0	0.28186	0	0	0	0	0	0	0	0	0
Unknown	Bacteria	Bacteroidetes	Bacteroidia	Bacteroidales	Prevotellaceae	Prevotellaceae_GGB1249	Prevotellaceae_GGB1249_SGB1670	0	0	0	0.06089	0	0	0	0	0	0	0	0	0.05621
Unknown	Bacteria	Bacteroidetes	Bacteroidia	Bacteroidales	Prevotellaceae	Prevotellaceae_GGB1250	Prevotellaceae_GGB1250_SGB1672	0	0	0	0.10374	0	0	0	0	0	0	0	0	0.01408
Unknown	Bacteria	Bacteroidetes	Bacteroidia	Bacteroidales	Prevotellaceae	Prevotellaceae_GGB1250	Prevotellaceae_GGB1250_SGB1673	0	0	0	5.55018	0	0	0	0	0	0	0	0	0.76291
Unknown	Bacteria	Bacteroidetes	Bacteroidia	Bacteroidales	Prevotellaceae	Prevotellaceae_GGB1266	Prevotellaceae_GGB1266_SGB1699	0	0	0	0.9541	0	0	0	0	0	0	0	2.77214	0.75544
Unknown	Bacteria	Bacteroidetes	Bacteroidia	Bacteroidales	Prevotellaceae	Prevotellaceae_GGB1267	Prevotellaceae_GGB1267_SGB1701	0	0	0	0.20226	0	0	0	0	0	0	0	0	0
Unknown	Bacteria	Bacteroidetes	Bacteroidia	Bacteroidales	Prevotellaceae	Prevotellaceae_GGB18559	Prevotellaceae_GGB18559_SGB27424	0	0	0	0.44172	0	0	0	0	0	0	0	0	0
Unknown	Bacteria	Firmicutes	Clostridia	Clostridiales	Ruminococcaceae	Pseudoflavonifractor	Pseudoflavonifractor_SGB15156	0	0	0.00682	0	0	0	0	0	0.03143	0.27011	0	0	0
Unknown	Bacteria	Firmicutes	Clostridia	Clostridiales	Ruminococcaceae	Pseudoflavonifractor	Pseudoflavonifractor_sp_AF19_9AC	0	0	0	0	0	0	0	0	0	0.00047	0	0	0
Unknown	Bacteria	Verrucomicrobia	Opitutae	Puniceicoccales	Puniceicoccaceae	Puniceicoccaceae_unclassified	Puniceicoccaceae_unclassified_SGB8769	0	0	0	0	0	0.29337	0	0	0	0	0	0	0
Unknown	Bacteria	Bacteroidetes	Bacteroidia	Bacteroidales	Rikenellaceae	Rikenellaceae_unclassified	Rikenellaceae_bacterium	0	0	0	0	0	0	0	0	0	0	0	0	0.90226
Unknown	Bacteria	Bacteroidetes	Bacteroidia	Bacteroidales	Rikenellaceae	Rikenellaceae_GGB1630	Rikenellaceae_GGB1630_SGB2238	0	0	0	0	0	0	0	0	0	0	0	0	0.13982
Unknown	Bacteria	Bacteroidetes	Bacteroidia	Bacteroidales	Rikenellaceae	Rikenellaceae_GGB1631	Rikenellaceae_GGB1631_SGB2239	0	0	0	0	0	0	0	0	0	0	0	0	0.17988
Unknown	Bacteria	Bacteroidetes	Bacteroidia	Bacteroidales	Rikenellaceae	Rikenellaceae_GGB1632	Rikenellaceae_GGB1632_SGB2240	0	0	0	0	0	0	0	0	0	0	0	0	2.41065
Unknown	Bacteria	Bacteroidetes	Bacteroidia	Bacteroidales	Rikenellaceae	Rikenellaceae_unclassified	Rikenellaceae_unclassified_SGB2227	0	0	0	0.49716	0	0	0	0	0	0	0	0	0.03916
Unknown	Bacteria	Bacteroidetes	Bacteroidia	Bacteroidales	Rikenellaceae	Rikenellaceae_unclassified	Rikenellaceae_unclassified_SGB2230	0	0	0	0	0	0	0	0	0	0	0	0	8.94035
Unknown	Bacteria	Firmicutes	Clostridia	Clostridiales	Lachnospiraceae	Roseburia	Roseburia_SGB4958	0	0	0	0.14778	0	0	0	0	0	0	0	0	0
Unknown	Bacteria	Firmicutes	Clostridia	Clostridiales	Lachnospiraceae	Roseburia	Roseburia_sp_AF02_12	1.13102	0	0.60241	1.22963	0.22037	0	0	0	0.00579	0	0	0	0.02445
Unknown	Bacteria	Firmicutes	Clostridia	Clostridiales	Ruminococcaceae	Ruminococcaceae_unclassified	Ruminococcaceae_bacterium	0.04588	5.30788	1.30247	2.0003	0	0	0.19179	2.53865	0.10937	0.41357	0	1.30425	2.52418
Unknown	Bacteria	Firmicutes	Clostridia	Clostridiales	Ruminococcaceae	Ruminococcaceae_unclassified	Ruminococcaceae_bacterium_AM07_15	0	0	0.02514	0.02335	0	0	0.01101	0	0	0	0	0.00864	0
Unknown	Bacteria	Firmicutes	Clostridia	Clostridiales	Ruminococcaceae	Ruminococcaceae_GGB13580	Ruminococcaceae_GGB13580_SGB20916	0	0	0	0	0	0	0	0	0	0	0	0	0.01163
Unknown	Bacteria	Firmicutes	Clostridia	Clostridiales	Ruminococcaceae	Ruminococcaceae_GGB3341	Ruminococcaceae_GGB3341_SGB4420	0	0	0	0	0	0	0	0	0	0	0	0	0.00502
Unknown	Bacteria	Firmicutes	Clostridia	Clostridiales	Ruminococcaceae	Ruminococcaceae_GGB58485	Ruminococcaceae_GGB58485_SGB80143	0	0	0	0	0	0	0	0.01427	0	0.10146	0	0	0.00532
Unknown	Bacteria	Firmicutes	Clostridia	Clostridiales	Ruminococcaceae	Ruminococcaceae_GGB9501	Ruminococcaceae_GGB9501_SGB14898	0	0	0	0	0.02063	0.04799	0	0	0.06566	0	0	0	0
Unknown	Bacteria	Firmicutes	Clostridia	Clostridiales	Ruminococcaceae	Ruminococcaceae_GGB9512	Ruminococcaceae_GGB9512_SGB14909	0	0.00627	0.48532	0	0	0	0	0.43909	0.25828	0	0	0.13957	0.09632
Unknown	Bacteria	Firmicutes	Clostridia	Clostridiales	Ruminococcaceae	Ruminococcaceae_GGB9583	Ruminococcaceae_GGB9583_SGB15004	0	0	0	0	0	0	0	0.27954	0	0	0	0.00855	0
Unknown	Bacteria	Firmicutes	Clostridia	Clostridiales	Ruminococcaceae	Ruminococcaceae_GGB9590	Ruminococcaceae_GGB9590_SGB15012	0	0	0.10925	0.04477	0	0	0	0.10948	0	0	0	0	0
Unknown	Bacteria	Firmicutes	Clostridia	Clostridiales	Ruminococcaceae	Ruminococcaceae_GGB9593	Ruminococcaceae_GGB9593_SGB15015	0	0	0	0.15424	0	0	0	0	0	0	0	0	0.04838
Unknown	Bacteria	Firmicutes	Clostridia	Clostridiales	Ruminococcaceae	Ruminococcaceae_GGB9595	Ruminococcaceae_GGB9595_SGB15019	0	0	0	0.04066	0	0	0	0	0	0	0	0	0
Unknown	Bacteria	Firmicutes	Clostridia	Clostridiales	Ruminococcaceae	Ruminococcaceae_GGB9597	Ruminococcaceae_GGB9597_SGB15022	0	0	0	0.07215	0	0	0	0	0	0	0	0	0.01132
Unknown	Bacteria	Firmicutes	Clostridia	Clostridiales	Ruminococcaceae	Ruminococcaceae_GGB9602	Ruminococcaceae_GGB9602_SGB15031	0	0	0	0.23648	0	0	0	0	0.03027	0	0	0	0.99871
Unknown	Bacteria	Firmicutes	Clostridia	Clostridiales	Ruminococcaceae	Ruminococcaceae_GGB9603	Ruminococcaceae_GGB9603_SGB15035	0	0	0	0.09103	0	0	0	0	0	0	0	0	0
Unknown	Bacteria	Firmicutes	Clostridia	Clostridiales	Ruminococcaceae	Ruminococcaceae_GGB9608	Ruminococcaceae_GGB9608_SGB15041	0	0	0	0	0	0	0	0	0	0	0	0.01604	0.07491
Unknown	Bacteria	Firmicutes	Clostridia	Clostridiales	Ruminococcaceae	Ruminococcaceae_GGB9610	Ruminococcaceae_GGB9610_SGB15045	0	0	0.00169	0	0	0	0	0	0	0	0	0	0
Unknown	Bacteria	Firmicutes	Clostridia	Clostridiales	Ruminococcaceae	Ruminococcaceae_GGB9614	Ruminococcaceae_GGB9614_SGB15049	0	0	0.0311	0	0	0	0	0.01199	0.02279	0	0	0.03572	0
Unknown	Bacteria	Firmicutes	Clostridia	Clostridiales	Ruminococcaceae	Ruminococcaceae_GGB9615	Ruminococcaceae_GGB9615_SGB15051	0	0	0	0.18241	0	0	0	0	0	0	0	0	0.0231
Unknown	Bacteria	Firmicutes	Clostridia	Clostridiales	Ruminococcaceae	Ruminococcaceae_GGB9615	Ruminococcaceae_GGB9615_SGB15053	0	2.3873	0.24974	0.51649	0	0	0	0.13662	0.01803	1.3978	0	0.98838	0.10762
Unknown	Bacteria	Firmicutes	Clostridia	Clostridiales	Ruminococcaceae	Ruminococcaceae_GGB9618	Ruminococcaceae_GGB9618_SGB15064	0	0	0	0.08854	0	0	0	0	0	0	0	0	0
Unknown	Bacteria	Firmicutes	Clostridia	Clostridiales	Ruminococcaceae	Ruminococcaceae_GGB9618	Ruminococcaceae_GGB9618_SGB15065	0	0	0	0.03093	0	0	0	0	0	0	0	0	0.06841
Unknown	Bacteria	Firmicutes	Clostridia	Clostridiales	Ruminococcaceae	Ruminococcaceae_GGB9619	Ruminococcaceae_GGB9619_SGB15067	0	0.02719	0.02183	0	0.01344	0.03698	0.13599	0.0323	0.07834	0.1111	0	0.02025	0
Unknown	Bacteria	Firmicutes	Clostridia	Clostridiales	Ruminococcaceae	Ruminococcaceae_GGB9621	Ruminococcaceae_GGB9621_SGB15073	0.31435	0	0.09032	0.07819	0	0	0	0	0	0	0	0	0
Unknown	Bacteria	Firmicutes	Clostridia	Clostridiales	Ruminococcaceae	Ruminococcaceae_GGB9623	Ruminococcaceae_GGB9623_SGB15075	0	0	0.72694	0	0	0	0	0	0	0	0	0	0
Unknown	Bacteria	Firmicutes	Clostridia	Clostridiales	Ruminococcaceae	Ruminococcaceae_GGB9623	Ruminococcaceae_GGB9623_SGB15076	0	0.00079	0.06206	0	0	0	0	0	0.00353	0	0	0	0
Unknown	Bacteria	Firmicutes	Clostridia	Clostridiales	Ruminococcaceae	Ruminococcaceae_GGB9627	Ruminococcaceae_GGB9627_SGB15081	0	0.00405	0	0	0	0	0	0	0	0	0	0	0
Unknown	Bacteria	Firmicutes	Clostridia	Clostridiales	Ruminococcaceae	Ruminococcaceae_GGB9631	Ruminococcaceae_GGB9631_SGB15085	0	0	0	0.65068	0	0	0	0.00592	0	0	0	0	0.03177
Unknown	Bacteria	Firmicutes	Clostridia	Clostridiales	Ruminococcaceae	Ruminococcaceae_GGB9631	Ruminococcaceae_GGB9631_SGB15087	0	0	0	0	0	0	0	1.92784	0	0	0	0	0
Unknown	Bacteria	Firmicutes	Clostridia	Clostridiales	Ruminococcaceae	Ruminococcaceae_GGB9632	Ruminococcaceae_GGB9632_SGB15089	0	0.57483	0	0.28469	0	0	0	0.59375	0.90089	0.04994	0	0	0.02331
Unknown	Bacteria	Firmicutes	Clostridia	Clostridiales	Ruminococcaceae	Ruminococcaceae_GGB9633	Ruminococcaceae_GGB9633_SGB15090	0	0	1.72658	0.00464	0	0	0	0	0	1.15582	0	0	0.33196
Unknown	Bacteria	Firmicutes	Clostridia	Clostridiales	Ruminococcaceae	Ruminococcaceae_GGB9633	Ruminococcaceae_GGB9633_SGB15091	0	0	0	0	0	0	0	0	1.41327	0	0	0.10248	0
Unknown	Bacteria	Firmicutes	Clostridia	Clostridiales	Ruminococcaceae	Ruminococcaceae_GGB9634	Ruminococcaceae_GGB9634_SGB15093	0	0	0	0.12387	0	0	0	0	0	0	0	0	0.01453
Unknown	Bacteria	Firmicutes	Clostridia	Clostridiales	Ruminococcaceae	Ruminococcaceae_GGB9634	Ruminococcaceae_GGB9634_SGB15095	0	0	0	0.02672	0	0	0	0	0	0	0	0	0.7176
Unknown	Bacteria	Firmicutes	Clostridia	Clostridiales	Ruminococcaceae	Ruminococcaceae_GGB9634	Ruminococcaceae_GGB9634_SGB15099	0	0	0	0	0	0	0	0	0	0	0	0	0.02915
Unknown	Bacteria	Firmicutes	Clostridia	Clostridiales	Ruminococcaceae	Ruminococcaceae_GGB9635	Ruminococcaceae_GGB9635_SGB15100	0	0	0	0	0	0	0	0	0	0	0	0	0.1441
Unknown	Bacteria	Firmicutes	Clostridia	Clostridiales	Ruminococcaceae	Ruminococcaceae_GGB9635	Ruminococcaceae_GGB9635_SGB15101	0	0	0	0	0	0	0	0	0.04568	0	0	0	0.5349
Unknown	Bacteria	Firmicutes	Clostridia	Clostridiales	Ruminococcaceae	Ruminococcaceae_GGB9635	Ruminococcaceae_GGB9635_SGB15103	0	0	0.22448	0	0	0	0	0	0	0	0	0	0.976
Unknown	Bacteria	Firmicutes	Clostridia	Clostridiales	Ruminococcaceae	Ruminococcaceae_GGB9635	Ruminococcaceae_GGB9635_SGB15106	0	0	0.91933	2.3547	0	3.65809	0	0.09072	0	0.1603	0	0	0.24889
Unknown	Bacteria	Firmicutes	Clostridia	Clostridiales	Ruminococcaceae	Ruminococcaceae_GGB9636	Ruminococcaceae_GGB9636_SGB15107	0	0	0	0	0	0	0	0	0	0	0	0	1.72227
Unknown	Bacteria	Firmicutes	Clostridia	Clostridiales	Ruminococcaceae	Ruminococcaceae_GGB9637	Ruminococcaceae_GGB9637_SGB15111	0	0	0	0	0	0	0	0	0	0	0	0	0.06347
Unknown	Bacteria	Firmicutes	Clostridia	Clostridiales	Ruminococcaceae	Ruminococcaceae_GGB9640	Ruminococcaceae_GGB9640_SGB15115	0	0	0	0.02381	0	0	0	0	0	0	0	0	0.00529
Unknown	Bacteria	Firmicutes	Clostridia	Clostridiales	Ruminococcaceae	Ruminococcaceae_GGB9642	Ruminococcaceae_GGB9642_SGB15119	0	0	0	0.11441	0	0	0	0	0	0	0	0.04462	0.09769
Unknown	Bacteria	Firmicutes	Clostridia	Clostridiales	Ruminococcaceae	Ruminococcaceae_GGB9644	Ruminococcaceae_GGB9644_SGB15121	0	0	0.05948	0	0	0	0	0.05849	0.14429	0	0	0	0
Unknown	Bacteria	Firmicutes	Clostridia	Clostridiales	Ruminococcaceae	Ruminococcaceae_GGB9646	Ruminococcaceae_GGB9646_SGB15123	0	0	0.00494	0	0	0.00199	0	0	0	0	0	0.01077	0
Unknown	Bacteria	Firmicutes	Clostridia	Clostridiales	Ruminococcaceae	Ruminococcaceae_GGB9667	Ruminococcaceae_GGB9667_SGB15164	0	0.05634	0.02601	0	0.01023	0.00308	0	0.01354	0.07188	0	0	0	0
Unknown	Bacteria	Firmicutes	Clostridia	Clostridiales	Ruminococcaceae	Ruminococcaceae_GGB9677	Ruminococcaceae_GGB9677_SGB15179	0	0	0	0	0	0	0	0	0	0	0	0	0.11812
Unknown	Bacteria	Firmicutes	Clostridia	Clostridiales	Ruminococcaceae	Ruminococcaceae_GGB9677	Ruminococcaceae_GGB9677_SGB15180	0	0	0	0	0	0	0	0.33801	0	0	0	0	0.51927
Unknown	Bacteria	Firmicutes	Clostridia	Clostridiales	Ruminococcaceae	Ruminococcaceae_GGB9687	Ruminococcaceae_GGB9687_SGB15191	0	0	0	0	0	0	0	0	0	0	0	0	0.53293
Unknown	Bacteria	Firmicutes	Clostridia	Clostridiales	Ruminococcaceae	Ruminococcaceae_GGB9691	Ruminococcaceae_GGB9691_SGB15198	0	0	0	0.10632	0	0	0	0	0	0	0	0	0.16226
Unknown	Bacteria	Firmicutes	Clostridia	Clostridiales	Ruminococcaceae	Ruminococcaceae_GGB9694	Ruminococcaceae_GGB9694_SGB15201	0	0.15596	0.0255	0	0	0	0	0.04066	0	0	0	0	0
Unknown	Bacteria	Firmicutes	Clostridia	Clostridiales	Ruminococcaceae	Ruminococcaceae_GGB9694	Ruminococcaceae_GGB9694_SGB15203	0	0	1.23164	0	0	0	0	0	0.01085	0	0	0	0
Unknown	Bacteria	Firmicutes	Clostridia	Clostridiales	Ruminococcaceae	Ruminococcaceae_GGB9694	Ruminococcaceae_GGB9694_SGB15204	0	0.03575	0	0	0	0.00414	0	0.00787	0	0	0	0	0
Unknown	Bacteria	Firmicutes	Clostridia	Clostridiales	Ruminococcaceae	Ruminococcaceae_GGB9695	Ruminococcaceae_GGB9695_SGB15210	0	0	0.00667	0	0	0	0	0	0	0	0	0	0
Unknown	Bacteria	Firmicutes	Clostridia	Clostridiales	Ruminococcaceae	Ruminococcaceae_GGB9695	Ruminococcaceae_GGB9695_SGB15211	0	0	0.03413	0	0	0.00137	0	0.02025	0	0	0	0	0
Unknown	Bacteria	Firmicutes	Clostridia	Clostridiales	Ruminococcaceae	Ruminococcaceae_GGB9696	Ruminococcaceae_GGB9696_SGB15212	0	0	0	0	0	0	0	0	0	0	0	0	0.09302
Unknown	Bacteria	Firmicutes	Clostridia	Clostridiales	Ruminococcaceae	Ruminococcaceae_GGB9697	Ruminococcaceae_GGB9697_SGB15213	0	0	0	0.04899	0	0	0	0	0	0	0	0	0.04303
Unknown	Bacteria	Firmicutes	Clostridia	Clostridiales	Ruminococcaceae	Ruminococcaceae_GGB9699	Ruminococcaceae_GGB9699_SGB15216	0.25464	0.52459	0.12982	0.06004	0.38465	0.08255	0.48722	0.27451	0.29306	0.07733	0	0.16318	0.02292
Unknown	Bacteria	Firmicutes	Clostridia	Clostridiales	Ruminococcaceae	Ruminococcaceae_GGB9705	Ruminococcaceae_GGB9705_SGB15224	0	0	0.19765	0.117	0	0	0	0	0.05768	0	0	0	0.04335
Unknown	Bacteria	Firmicutes	Clostridia	Clostridiales	Ruminococcaceae	Ruminococcaceae_GGB9705	Ruminococcaceae_GGB9705_SGB15225	0	0.55553	0.007	0.27803	0	0	0	0.06066	0	0	0	0	0.03919
Unknown	Bacteria	Firmicutes	Clostridia	Clostridiales	Ruminococcaceae	Ruminococcaceae_GGB9707	Ruminococcaceae_GGB9707_SGB15229	0	0	0.02643	0.02298	0	0.03782	0	0	0.02621	0	0	0	0.05351
Unknown	Bacteria	Firmicutes	Clostridia	Clostridiales	Ruminococcaceae	Ruminococcaceae_GGB9709	Ruminococcaceae_GGB9709_SGB15238	0	0	0	0.04597	0	0	0	0	0	0	0	0	0.12488
Unknown	Bacteria	Firmicutes	Clostridia	Clostridiales	Ruminococcaceae	Ruminococcaceae_GGB9710	Ruminococcaceae_GGB9710_SGB15239	0	0	0.16843	0.30083	0	0	0	0	0	0	0	0	0
Unknown	Bacteria	Firmicutes	Clostridia	Clostridiales	Ruminococcaceae	Ruminococcaceae_GGB9712	Ruminococcaceae_GGB9712_SGB15244	0	0	0.0955	0.33438	0	0	0	0	0	0	0	0	0.54699
Unknown	Bacteria	Firmicutes	Clostridia	Clostridiales	Ruminococcaceae	Ruminococcaceae_GGB9727	Ruminococcaceae_GGB9727_SGB15285	0	0	0	0.24249	0	0	0	0	0	0	0	0	0
Unknown	Bacteria	Firmicutes	Clostridia	Clostridiales	Ruminococcaceae	Ruminococcaceae_GGB9730	Ruminococcaceae_GGB9730_SGB15291	0	0	0.02367	0.12346	0.23933	0.0478	0	0	0.05614	0	0	0	0
Unknown	Bacteria	Firmicutes	Clostridia	Clostridiales	Ruminococcaceae	Ruminococcaceae_unclassified	Ruminococcaceae_unclassified_SGB15233	0	0	0.08608	0.05824	0	0	0	0	0.44718	0.04621	0	0	0.19747
Unknown	Bacteria	Firmicutes	Clostridia	Clostridiales	Ruminococcaceae	Ruminococcaceae_unclassified	Ruminococcaceae_unclassified_SGB15234	0	0	2.35756	0.08849	0	0	0	0	0	0	0	3.65028	0.44586
Unknown	Bacteria	Firmicutes	Clostridia	Clostridiales	Ruminococcaceae	Ruminococcaceae_unclassified	Ruminococcaceae_unclassified_SGB15236	0	0	0.05222	0.23332	0	0	0	0	0.09682	0	0	0	0.78377
Unknown	Bacteria	Firmicutes	Clostridia	Clostridiales	Ruminococcaceae	Ruminococcaceae_unclassified	Ruminococcaceae_unclassified_SGB15257	0	0	0	0.14086	0	0	0	0	0	0	0	0	0.10083
Unknown	Bacteria	Firmicutes	Clostridia	Clostridiales	Ruminococcaceae	Ruminococcaceae_unclassified	Ruminococcaceae_unclassified_SGB15260	0	0	0	0.19586	0	0	0	0	0	0	0	0	0.91435
Unknown	Bacteria	Firmicutes	Clostridia	Clostridiales	Ruminococcaceae	Ruminococcaceae_unclassified	Ruminococcaceae_unclassified_SGB15265	0	0.41534	0	0.17631	0	0	0	0	0.83448	0	0	0.47763	0
Unknown	Bacteria	Firmicutes	Clostridia	Clostridiales	Ruminococcaceae	Ruminococcaceae_unclassified	Ruminococcaceae_unclassified_SGB15309	0	0	0.1574	0.02147	0	0	0	0	0	0	0	0	0
Unknown	Bacteria	Firmicutes	Clostridia	Clostridiales	Ruminococcaceae	Ruminococcaceae_unclassified	Ruminococcaceae_unclassified_SGB15354	0	0	0	0	0	0	0	0	0	0	0	0.10705	0
Unknown	Bacteria	Firmicutes	Clostridia	Clostridiales	Ruminococcaceae	Ruminococcaceae_unclassified	Ruminococcaceae_unclassified_SGB4191	0	0	0	0	0	0	0	0	0	0	0	0.19408	0
Unknown	Bacteria	Firmicutes	Clostridia	Clostridiales	Ruminococcaceae	Ruminococcaceae_unclassified	Ruminococcaceae_unclassified_SGB4425	0	0	0.29813	0	0	0	0	0	0	0	0	0	0.01029
Unknown	Bacteria	Firmicutes	Clostridia	Clostridiales	Ruminococcaceae	Ruminococcus	Ruminococcus_SGB4421	0	0	0	0	0	0	0	0	0	0	0	0.32583	0
Unknown	Bacteria	Firmicutes	Clostridia	Clostridiales	Ruminococcaceae	Ruminococcus	Ruminococcus_sp_NSJ_71	3.36354	0	2.6176	0	0	0	0	1.52826	0	0	0	0	0
Unknown	Bacteria	Firmicutes	Negativicutes	Selenomonadales	Selenomonadaceae	Selenomonadaceae_GGB4979	Selenomonadaceae_GGB4979_SGB6973	0	0	0	0.16097	0	0	0	0	0	0	0	0	0.11428
Unknown	Bacteria	Spirochaetes	Spirochaetia	Spirochaetia_unclassified	Spirochaetia_unclassified	Spirochaetia_unclassified	Spirochaetia_bacterium	0	0	0	5.29981	0	0	0	0	0	0	0	0	0
Unknown	Bacteria	Bacteroidetes	Bacteroidia	Bacteroidales	Tannerellaceae	Tannerellaceae_GGB1407	Tannerellaceae_GGB1407_SGB1930	0	0.43682	0	0	0	0	0	0	0	0	0	0	0.34668
Unknown	Bacteria	Firmicutes	Negativicutes	Veillonellales	Veillonellaceae	Veillonellaceae_GGB4266	Veillonellaceae_GGB4266_SGB5809	0	0	0	5.31876	0	0	0	0	0	0	0	0	2.20622
Unknown	Bacteria	Firmicutes	Negativicutes	Veillonellales	Veillonellaceae	Veillonellaceae_GGB4285	Veillonellaceae_GGB4285_SGB5849	0	0	0	0	0	0	0	0	0	0	0	2.05115	0
Unknown	Bacteria	Lentisphaerae	Lentisphaeria	Victivallales	Victivallales_unclassified	Victivallales_unclassified	Victivallales_bacterium	0	0	0	0.20344	0	0	0	0	0	0	0	0	0.88674
								128	145	222	196	150	246	114	163	168	123	32	192	253
											Number of taxa detected per sample

## Sheet: TableS3
Table S3.Species descriptive resuls for Metagenomics and culturomics for all samples
Patient	Status	Sample Type	Total Unique Bacteria	Total Identified Bacteria	% Identified Bacteria	Total Unidentified Bacteria	% Unidentified Bacteria	t-test (Two Tailed, Unequal Variance)	p-value
1	R	Metagenomics	128	87	67.9688	41	32.0312	Total Unique Bacteria (Metagenomics vs Culturomics) [NSCLC samples]	2.18689e-05
2	R	Metagenomics	145	82	56.5517	63	43.4483	Total Identified Bacteria (Metagenomics vs Culturomics) [NSCLC samples]	6.46263e-06
3	R	Metagenomics	222	102	45.9459	120	54.0541
4	R	Metagenomics	196	63	32.1429	133	67.8571
5	R	Metagenomics	150	96	64	54	36	Mean value bacteria	Value
6	R	Metagenomics	246	122	49.5935	124	50.4065	Metagenomics - Unique Bacteria	164
7	R	Metagenomics	114	84	73.6842	30	26.3158	Metagenomics - Identified Bacteria	85.5385
8	NR	Metagenomics	163	89	54.6012	74	45.3988	Metagenomics - Unidentified Bacteria	78.4615
9	NR	Metagenomics	168	89	52.9762	79	47.0238	Culturomics - Unique Bacteria (All samples)	23.3448
10	NR	Metagenomics	123	83	67.4797	40	32.5203	Culturomics - Unique Bacteria (Control)	33.5714
11	NR	Metagenomics	32	24	75	8	25	Culturomics - Unique Bacteria (All cancer)	20.0909
12	NR	Metagenomics	192	101	52.6042	91	47.3958	Culturomics - Unique Bacteria (NSCLC)	26.2308
13	NR	Metagenomics	253	90	35.5731	163	64.4269	Culturomics - Unique Bacteria (Melanoma)	11.2222
HV 1	Control	Culturomics	43	43	100	0	0
HV 2	Control	Culturomics	39	39	100	0	0
HV 3	Control	Culturomics	40	40	100	0	0
HV 4	Control	Culturomics	34	34	100	0	0
HV 5	Control	Culturomics	21	21	100	0	0
HV 6	Control	Culturomics	27	27	100	0	0
HV 7	Control	Culturomics	31	31	100	0	0
NSCLC1		Culturomics	21	21	100	0	0
NSCLC2		Culturomics	27	27	100	0	0
NSCLC3		Culturomics	27	27	100	0	0
NSCLC4		Culturomics	16	16	100	0	0
NSCLC5		Culturomics	27	27	100	0	0
NSCLC6		Culturomics	20	20	100	0	0
NSCLC7		Culturomics	17	17	100	0	0
NSCLC8		Culturomics	19	19	100	0	0
NSCLC9		Culturomics	20	20	100	0	0
NSCLC10		Culturomics	31	31	100	0	0
NSCLC11		Culturomics	25	25	100	0	0
NSCLC12		Culturomics	36	36	100	0	0
NSCLC13		Culturomics	55	55	100	0	0
Mel 1		Culturomics	24	24	100	0	0
Mel 2		Culturomics	15	15	100	0	0
Mel 3		Culturomics	13	13	100	0	0
Mel 4		Culturomics	10	10	100	1	0
Mel 5		Culturomics	7	7	100	0	0
Mel 6		Culturomics	13	13	100	0	0
Mel 7		Culturomics	8	8	100	0	0
Mel 8		Culturomics	5	5	100	0	0
Mel 9		Culturomics	6	6	100	0	0

## Sheet: TableS4
Table S4. List of bacteria identified with culturomics, with metagenomics and and the common between the two
technics in NSCLC patients feces
Metagenomics N=234	Culturomics N=93	Communs species Culturomics - Metagenomics N=61
Acidaminococcus timonensis	Actinomyces urogenitalis	Acidaminococcus intestini
Actinomyces oris	Alistipes putridenis	Alistipes finegoldii
Adlercreutzia equolifaciens	Anaerococcus vaginalis	Alistipes indistinctus
Agathobaculum butyriciproducens	Anaerosalibacter massiliensis	Alistipes onderdonkii
Akkermansia muciniphila	Bacillus cereus	Alistipes putredinis
Alistipes communis	Bacteroides salyersae	Alistipes shahii
Alistipes dispar	Bacteroides vulgatus	Bacteroides caccae
Alistipes ihumii	Beduinibacterium massiliense	Bacteroides cellulosilyticus
Alistipes inops	Blautia coccoides	Bacteroides eggerthii
Alistipes senegalensis	Catabacter hongkongensis	Bacteroides faecis
Allisonella histaminiformans	Clostridium cadaveris	Bacteroides fragilis
Alloscardovia omnicolens	Clostridium culturomicsense	Bacteroides nordii
Amedibacillus dolichus	Clostridium tertium	Bacteroides ovatus
Anaerobutyricum hallii	Collinsella aerofaciens	Bacteroides stercoris
Anaeromassilibacillus senegalensis	Corynobacterium tuberculostearicum	Bacteroides uniformis
Anaerostipes caccae	Cutibacterium acnes	Bacteroides xylanisolvens
Anaerostipes hadrus	Dermabacter hominis	Barnesiella intestinihominis
Anaerotignum faecicola	Dialister pneumosintes	Bifidobacterium animalis
Anaerotignum lactatifermentans	Dorea massiliensis	Bifidobacterium bifidum
Anaerotruncus colihominis	Dysgonomonas capnocytophagoides	Bifidobacterium dentium
Anaerotruncus massiliensis	Enterobacter cloacae	Bifidobacterium longum
Anaerotruncus rubiinfantis	Enterobacter ludwigii	Butyricimonas virosa
Angelakisella massiliensis	Enterobacter xyangfangensis	Christensenella minuta
Bacilliculturomica massiliensis	Enterocloster aldenensis	Citrobacter farmeri
Bacteroides clarus	Enterococcus avium	Citrobacter freundii
Bacteroides finegoldii	Enterococcus cassiflaveus	Clostridium hylemonae
Bacteroides gallinarum	Enterococcus durans	Clostridium innocuum
Bacteroides intestinalis	Enterococcus faecalis	Clostridium perfringens
Bacteroides mediterraneensis	Enterococcus gallinarum	Clostridium scindens
Bacteroides pectinophilus	Enterococcus raffinosus	Coprobacillus cateniformis
Bacteroides salyersiae	Erysipelatoclostridium innocuum	Dialister invisus
Bacteroides stercorirosoris	Eubacterium limosum	Dielma fastidiosa
Bacteroides thetaiotaomicron	Eubacterium tenue	Eggerthella lenta
Bacteroides togonis	Ezakiella massiliensis	Eisenbergiella massiliensis
Bifidobacterium adolescentis	Facklamia hominis	Enterocloster bolteae
Bifidobacterium catenulatum	Finegoldia magna	Enterocloster citroniae
Bilophila wadsworthia	Gabonibacter chumensis	Enterocloster clostridioformis
Bittarella massiliensis	Gabonibacter massilliensis	Enterocloster lavalensis
Blautia caecimuris	Gemella morbillorum	Enterococcus faecium
Blautia faecicola	Gleimia europaea	Erysipelatoclostridium ramosum
Blautia faecis	Jeddahella massiliensis	Escherichia coli
Blautia glucerasea	Klebsiella oxytoca	Flavonifractor plautii
Blautia hansenii	Klebsiella variicola	Hungatella hathewayi
Blautia hydrogenotrophica	Lachnoclostridium hylemonae	Klebsiella pneumoniae
Blautia massiliensis	Lachnoclostridium scindens	Lactobacillus gasseri
Blautia obeum	Lachnoclostridium symbiosum	Lactococcus lactis
Blautia producta	Lactilactobacillus sakei	Parabacteroides distasonis
Blautia schinkii	Lactobacillus casei	Parabacteroides merdae
Blautia stercoris	Lactobacillus mucosae	Parasutterella excrementihominis
Blautia wexlerae	Lactobacillus parabuchneri	Phocaeicola massiliensis
Brachyspira pilosicoli	Lactobacillus paracasei	Providencia rettgeri
Brotolimicola acetigignens	Lactobacillus reuteri	Staphylococcus aureus
Butyricimonas faecalis	Lactobacillus rhamnosus	Streptococcus gordonii
Butyricimonas faecihominis	Lancefieldella rimae	Streptococcus mitis
Butyricimonas paravirosa	Leuconostoc mesenteroides	Streptococcus mutans
Butyrivibrio crossotus	Limosilactobacillus fermentum	Streptococcus oralis
Campylobacter concisus	Lysinibacillus fusiformis	Streptococcus parasanguinis
Campylobacter gracilis	Massiliclostridium massiliense	Streptococcus vestibularis
Candidatus Allobutyricicoccus pentlandensis	Massiliprevotella massiliensis	Sutterella wadsworthensis
Candidatus Allochristensenella caecavium	Morganella morganii	Veillonella dispar
Candidatus Aristotella avistercoris	Murdochiella asacharolytica	Veillonella parvula
Candidatus Avimicrobium caecorum	Murdochiella vaginalis
Candidatus Avimonas narfia	Negativicoccus succinicivorans
Candidatus Borkfalkia ceftriaxoniphila	Odoribacter splanchnicus
Candidatus Cibiobacter qucibialis	Oscillibacter massiliensis
Candidatus Cibionibacter quicibialis	Parabacteroides goldestenii
Candidatus Heteroclostridium caecigallinarum	Paraclostridium bifermentans
Candidatus Metalachnospira gallinarum	Paravictivallis massiliensis
Candidatus Metaruminococcus caecorum	Peptinophilus senegalensis/tyrelliae
Candidatus Neochristensenella gallicola	Peptoniphilus gorbachi
Candidatus Neoclostridium roslinense	Peptoniphilus grossensis
Candidatus Parachristensenella avicola	Peptoniphilus harei
Candidatus Paralachnospira caecorum	Peptoniphilus indolicus
Candidatus Pararuminococcus gallinarum	Peptoniphilus lacrimalis
Candidatus Pseudobutyricicoccus lothianensis	Peptoniphilus obesihominis
Candidatus Pseudoruminococcus merdavium	Porphyromonas asaccharolytica
Candidatus Woodwardibium gallinarum	Prevotella corporis
Catenibacillus scindens	Priestia megaterium
Christensenella intestinihominis	Provencibacterium massieliense
Christensenella massiliensis	Pseudomonas aeruginosa
Cloacibacillus porcorum	Schaalia radingae
Clostridium celatum	Schaalia turicensis
Clostridium disporicum	Slackia exigua
Clostridium fessum	Sporosarcina psychrophila
Clostridium leptum	Streptococcus agalactiae
Clostridium paraputrificum	Streptococcus anginosus
Clostridium phoceensis	Streptococcus dysgalactiae
Clostridium spiroforme	Streptococcus infantis
Clostridium symbiosum	Streptococcus intermedius
Collinsella aerofaciens	Streptococcus salivarus
Collinsella bouchesdurhonensis	Terrisporobacter glycolicus
Collinsella massiliensis	Tractidigestivibacter montrealensis
Collinsella stercoris	Tractidigestivibacter scatoligenes
Collinsella tanakaei	Winkia neuii
Coprobacter fastidiosus
Coprobacter secundus
Coprococcus catus
Coprococcus comes
Coprococcus eutactus
Coriobacteriia bacterium
Desulfovibrio piger
Diplocloster agilis
Dorea formicigenerans
Dorea longicatena
Dorea phocaeensis
Duodenibacillus massiliensis
Dysgonomonas capnocytophagoides
Dysosmobacter welbionis
Eisenbergiella tayi
Enterobacter hormaechei
Enterocloster aldensis
Enterocloster asparagiformis
Enterocloster hominis
Eubacterium ramulus
Eubacterium rectale
Eubacterium siraeum
Eubacterium ventriosum
Evtepia gabavorous
Faecalibacillus faecis
Faecalibacillus intestinalis
Faecalibacterium prausnitzii
Faecalicatena contorta
Faecalicatena fissicatena
Faecalicoccus pleomorphus
Faecalimonas umbilicata
Faecalitalea cylindroides
Fusicatenibacter saccharivorans
Gemmiger formicilis
Gordonibacter pamelaeae
Guopingia tenuis
Haemophilus parainfluenzae
Harryflintia acetispora
Holdemanella biformis
Holdemania filiformis
Holdemania massiliensis
Hydrogeniiclostidium mannosilyticum
Hydrogenoanaerobacterium saccharovorans
Intestinibacter bartlettii
Intestinimonas butyriciproducens
Intestinimonas gabonensis
Intestinimonas massiliensis
Intestinimonas timonensis
Lachnospira eligens
Lachnospira pectinoschiza
Lacrimispora amygdalina
Lacrimispora celerecrescens
Lacrimispora saccharolytica
Lacticaseibacillus paracasei
Lacticaseibacillus rhamnosus
Lactobacillus delbrueckii
Lawsonibacter asaccharolyticus
Lawsonibacter hominis
Lentihominibacter faecis
Ligilactobacillus salivarius
Limosilactobacillus fermentum
Massilicoli timonensis
Massiliimalia timonensis
Massilimaliae massiliensis
Massilimaliae timonensis
Massilimicrobiota timonensis
Massilioclostridium coli
Massilistercora timonensis
Mediterraneibacter butyricigenes
Mediterraneibacter faecis
Mediterraneibacter glycyrrhizinilyticus
Mediterraneibacter massiliensis
Megasphaera elsdenii
Megasphaera hexanoica
Merdimonas faecis
Millionella massiliensis
Mitsuokella jalaludinii
Monoglobus pectinilyticus
Negativibacillus massiliensis
Neglecta timonensis
Neglectibacter timonensis
Odoribacter laneus
Odoribacter splanchnicus
Oscillibacter valericigenes
Oxalobacter formigenes
Parabacteroides bouchesdurhonensis
Parabacteroides goldsteinii
Paraprevotella clara
Parolsenella catena
Phascolarctobacterium faecium
Phascolarctobacterium succinatutens
Phocaeicola coprocola
Phocaeicola dorei
Phocaeicola vulgatus
Phocea massiliensis
Prevotella copri clade A
Prevotella copri clade B
Prevotella copri clade C
Prevotella copri clade D
Prevotella hominis
Prevotella pectinovora
Prevotella stercorea
Prevotellamassilia timonensis
Proteus mirabilis
Proteus penneri
Provencibacterium massiliense
Pseudoflavonifractor capillosus
Pseudomonas saxonica
Pseudoruminococcus massiliensis
Romboutsia timonensis
Roseburia faecis
Roseburia hominis
Roseburia intestinalis
Roseburia inulinivorans
Ruminococcus bicirculans
Ruminococcus bromii
Ruminococcus callidus
Ruminococcus gnavus
Ruminococcus lactaris
Ruminococcus torques
Ruthenibacterium lactatiformans
Sanguibacteroides justesenii
Scardovia wiggsiae
Schaalia odontolytica
Sellimonas intestinalis
Senegalimassilia anaerobia
Senegalimassilia faecalis
Slackia isoflavoniconvertens
Streptococcus australis
Streptococcus salivarius
Streptococcus thermophilus
Sutterella seckii
Terrisporobacter mayombei
Trueperella pyogenes
Turicibacter sanguinis
Tyzzerella nexilis
Veillonella atypica
Victivallis lenta
Victivallis vadensis
Youxingia wuxianensis
Zhenpiania hominis
